# Supplementary material for: Gene expression profile analysis of tobacco leaf trichomes
Source: BMC Plant Biol. 2011 May 8;11:76. doi: 10.1186/1471-2229-11-76 (PMC3112075; doi:10.1186/1471-2229-11-76)
Supplement: Additional file 1 — Sequence Information of 207 up Regulated ESTs in Tobacco Trichome. The data represent all the 207 unigenes which expressed much higher in trichomes than in leaves. The experiment data have been submitted to ArrayExpress http://www.ebi.ac.uk/arrayexpress, with accession No. of E-MEXP-3148. [file 1471-2229-11-76-S1.TXT]

>001C12.DAT from: 1   to: 532   Thu Jan 12 12:59:18 2006
TAGAGCAGAGCCGTAAAAGTTTGAGTGATCTTGAAAGCGTCGTTGAAGAGCTGAAAGGGA
AGTGTACCGAACTTGAAAAGGAGAGAGAAGGACTAACTCAAGAGAACTCAGAGCTAAAGG
GGAAAATGGCCTCAAATGAGTCTAAACTCAATGATTTAGAAGCCAAAGTGTCAGCTGCAT
TTGCCGAGAAGAACGAAGCAGTTGAAGAGCTTACATCCTCTAAGCAGGTTATAGACAACT
TAAAAGAGCAGCTTACTTCTGAAGGCCAAAAGCTACAACTTCAGTTATCATCCATTTTGG
AGGAAAACAACTTGCTCAATGAAACACATCAAACCTCGAAGAAGGAGCTGCAAAATGTCA
TAGCACATCTTGAAGAACAGTTGAAAGAACTCAAGTCAAGTGAAGATTCTCTGAAAAGTC
AATTAAAAGTTTTCCAGGCTGAGATTCATCAGAAGTCTGAATTGCAATGCCGTATCAAGG
AGCTTGAAGAGCAATTAGCTAGTGCTGAGGCTCAAGTGGAAAAAGAGAAAGA

>001D10.DAT from: 1   to: 588   Thu Jan 12 12:59:19 2006
TAAGAAAGAAAAACATAATATTATAAAAAAATAAATATAGTAAATAAAAAGAATTTAAAT
AATAAAAAATCTATAGTTAATAAAAAAAGTAGTGAAAACAAAAGAAAAAATTAAAAAAAA
AGTTTACCTATCTTGTCATACCTTTTGTATCAGGGTTAATTAACTAAATGGCAGAAGAAA
TTTTCTCGAAAAAAAAAGAATTATGCTAAAAAGTATTTATTAACGTAAAAAAGTTAAAAT
AAAACTAAACATAGATTGTATAAGAATACGATTTTTTTATATCTAGTTGTTAAATAAGTT
AATTTAATTAAAAGAGCTATAACGTCCAAACTTTTAAATAAATTTGTAAAAATATAGACC
TAAATGACTTAAAAGATAAGTTTTAAATCAAAAAGTACATATTTTTTAAAATTCTAAAAG
AGAAGTAATATTAAAAATTTAACACTCAGAAGTATGTTATAATATATCTCAAATAATAAA
TATTTAATAAGTAAAAATTTACCATAAAAAATTAACTAACAGAATTAAAATAAAAAAAAA
AAAAAATGATTAAATGAATATATGTATAAAGATAAATAAAAGAACTAG

>001E01.DAT from: 1   to: 485   Thu Jan 12 12:59:19 2006
GAAGAGAAGCGATCGGGATTGTGGGCGAGTGTGTGCGTTCGTGCAGCCACAGACAGGCGT
CCGGGCACCATGTCTTTCACCGGCACGCAGGACAAGTGCACGGCGTGCGACAAGACCGTC
CACTTCATCGACCTCCTCACGGCCGACGGCGCCATCTACCATAAGACATGCTTCAAGTGC
AGCCACTGCAAAGGGGTCCTCTCGATGTGCAGCTACTCCTCCATGGACGGCGTGCTGTAC
TGCAAGACCCACTTCGAGCAGCTCTTCAAGGAGACCGGGAGCTTCTCCAAGAACTTCACG
CCAGGTGGCAAGTCATCAGACAAGGGTGAACTGACAAGGGCCCCAAGCAAGCTGTCGTCT
GCATTTTCTGGTACCCAGGATAAGTGCGCAGCATGCCAGAAAACAGTGTACCCGCTGGAG
AAGTTAACTCTGGAAGGCGAGTCCTACCACAAGAGCTGCTTCAAGTGCTCGTACGGCGGC
TGCAT

>001E03.DAT from: 1   to: 509   Thu Jan 12 12:59:19 2006
CACTAAAAAATACACAGTTAAAAAGAGAGAAAAAGAGTATAGGAAAGAAAATGGTGTTAA
TTGAAAAGCTGTGGGATGATGTTATGGCCGGACCTCAGCCAGATAAAGGCCTCGGCAAAC
TCCGAAAATACATATCTGTCCAAACTACTGGTGGGGAAGGAGGAGAAGGATCAAGCAAGT
ACTACCAAAGGTCATTGTCGGTGTCGGGGAGCCCAACGACGCCGGGAACTCCGGTGACAC
CGACTACTCCGTCGCCAACGGCGGCGGCGGCGAAGAAAGAGAATGTGTGGAGGAGTGTAT
TCAACCCTGGAAGTAATATTGCTACCAAGAGAATTGGTGCTGAAGTCTTTGACAAACCCT
CTCACCCCAATTCTCCCACTGTTTATGACTGGCTTTACAGTGGGGAGACTAGATCCAAGC
ATCAGTGAGAAGTAAAGAGAAGTTATATGGAATAGTGAATAACGTATTTTCCTTTAGTTT
CCTTTCCTTTACTTGTGGGAGGAGTTGTT

>001E09.DAT from: 1   to: 470   Thu Jan 12 12:59:19 2006
GGGAAGTCCGAAGAGTAGCAAACCCTTCGATTTTCCATCTTCAATTCGGCTTCCTTCTTC
TTCTTCTTCTTCAGTGATTAAACTTACAGGCGAAACGCAATGGAAAGAGGAAAGTTCCAG
GGGAACGCCTACTGGTCGTCGCCAGTTCTCCACTCCCGAGGAGATGATTGCTGGTACTTC
CGCTCGACGTCCTCGCACGTTTAGGCAGGAAGAGGCTGAAATTGAGGAAGAAGAGAGATC
TAAGGAGTCTGAAGAGAAATCTGAAGAAGATTCTGATGGAGAGAAGAAGAAAGGTACTCA
GGGCATCATTGAGATTGAGAACCCCAATTTGGTCAAGCCAAAGAACGTGAAAGCTAAAAA
TGTTGATATTGAGAAAACAACTGAGCTTTCCCGACGTGAAAGGGAAGAGATAGAGAAACA
GCAAGCTCATGAGAGGTACATGAGGCTGCATGAACAAGGAAAAACAGAGC

>001F01.DAT from: 1   to: 582   Thu Jan 12 12:59:20 2006
GGTTGCAATTTGAGCATCATGCAATCCAAGATTATTATTTTTTTCACCTTGATGGCAGTG
GTATTTGCCACTGATAAACCAGTTGAAGAAACAGCTGAACAAAAAATTGAAAATAAATCA
GATGATAAATCATTGGATACAAAAAAAGACAAGCGAGGTCTCTGGGATCTTGGCTATGGT
ATAAACACCTATGGAGCTTATGGAATTAACAGTGGAATTGGACTGACAAGCTATTCATCA
TACTCTGATTTACCAGTTCAAAATTACTATCCAACAAACACTCACACTGTCATCACCAAA
GAAGTTGCTGTACCAGTTGAAAAACATATACCTGTTGCAGTCAAGGTACCATATGCAGTT
CCAGTTGATCGTCCTTATCCAGTTCATGTACCAGTTGAAGTAACAAGACATGTACCATAT
CCAGTTGATCGTCCATATGCTGTAAGAGTACCATATCCAGTACCAGTTGTTAAACATGTT
GCATATTCATCACCAGTTGTTGTTCAAAAAAATTCTGGCTGGACACCATCATCACCAGCA
GTTAGCTACTCTTCTTCATGGTAATAATTATCAGGAAGAGAT

>001G10.DAT from: 1   to: 545   Thu Jan 12 12:59:20 2006
GAGTCAAACACTTTGAAAATGGGAAAGCTAAGTACTCTTTTGCTTGTTCTGATCCTCTAT
TTCATAGCCGCAGGTGCCAACGCACAGCATAGCGGAAGGCAAAGGGGAGGAGCCTTATGC
AGTGGAAACTTGTGCTGCAGCCAATTTGGGTGGTGTGGGTCTACACCGGAATACTGTTCT
CCTAGCCAAGGCTGCCAAAGCCAGTGCAGTGGCGGCGGAGGCGGCGGTGGAGGTGGCGGT
GGTGGTGGTGCGCAAAACGTTAGGGCAACATATCATATATATAACCCGCAGAATGTTGGG
TGGGATTTGTATGCAGTTAGTGCGTACTGCTCAACTTGGGATGGTAACAAGCCTTTGGCA
TGGCGGAGGAAGTATGGTTGGACTGCATTCTGTGGCCCTGTTGGACCTCGTGGCCGAGAC
TCTTGTGGCAAATGCTTAAGGGTGACAAATACAGGCACAGGAGCTCAGACCACAGTGAGA
ATCGTGGATCAATGCAGCAATGGCGGACTATACTTGGACGTTAATGTTTTCCGGCAGCTC
GACAC

>001G11.DAT from: 1   to: 486   Thu Jan 12 12:59:20 2006
GACCCAAAAAAGAAAACAAAGTAACTCACGAGAAAGCGTATAATGGCTGTTCACAAAGTT
AGTTTCGTCGCTCATCTACTTGTTCTTGGAATGTTTCTACTACTTGTTGATGCCAAGGCT
TGTACCAAAGAGTGTGGTAATTTTGCCTATGGGATATGCCCGCGTTCACAAGGAACTCCA
GACGATCCCATATGCACCACTTGTTGCGCAGGCTACAAGGGCTGCAGCTATTATAGCGCT
AATGGAACTTTTATTTGTGAAGGATCGTCTGACCCCAAAAATCCAAACGTTTGTCCCCAG
TTTTGTGATCCAGATATTGCCTATTCAAAATGCCCGCGTTCAGAAGGAGAGACGATAATT
AATCCCACCGGATGCACTACCTGTTGCACGGGATACAAAGGTTGCTACTACTTCGGTCAG
GATGGCGAGTTTGTTTGTGAAGGAGAGAGTGATGAACCCAAGAGTTGTACTACGGAATGT
GACCCT

>002A01.DAT from: 1   to: 454   Thu Jan 12 12:59:21 2006
GGAATAATTCTTTGGTTGTTATGGAGGAAATTATAACAAAAGAGGCTTTTGAATGGTTGA
CAAATGAACCTTTGATTCTTCGAGCTGCATCAACAATTTGTAGATTAATGGATGATATGG
CTGATCATGAAGTTGAACAACAAAGAGGACATGTTGCTTCATTTGTTGAGTGCTACATGA
AAGAATATGGAGTTTCAAAGCAAGAAGCATATGTTGAGATGCGGAAAAAAATCACAAATG
CGTGGAAAGATATAAATAAGGAACTCTTGCGCCCTACTGCAGTACCAATGTTTATCCTCG
AACGATCTTTAAATTTTTCAAGATTGGCCGATACATTTTTGAAAGATGATGATGGATACA
CAAATCCCAAATCCAAAGTTAAAGACTTGATTGCTTCGTTGTTTGTCGAATCTGTCGACA
TATGATTATATATAACAATGCAGACACACCTTCA

>002B03.DAT from: 1   to: 580   Thu Jan 12 12:59:21 2006
GGACACGTGGGAATCCCTAAAGAGGGTTGAAGCCATTACAGAATGTAGAGTCTACATCAG
AGGACAAGGCTCAGTGAAGGACTCTATCAAGGAAGAGAAATTGAAAGATAAACCTGGGTA
CGAGCACCTCAAAGAGCCACTACATCTCCTGGTGGAGGCTGAATTTCCGGAAGACATCAT
TGATGCCCGTATCGATCATGCAGTTTCGATCCTAGAGAACCTATTAAAGCCTGTGGATGA
ATCTATGGATGTCTATAAGAAACAACAACTAAGGGAATTGGCCATGCTCAATGGTACATT
AAGGGAAGAAAGCCCAAGCATGAGTCCTCGAATGAGCCCTAGCATGTCTCCATTTAGTAA
TACAGGAATGAAACGAGCAAAGACGGGAAGATGACACCTATTCTTGGTCAGGGGACCCCT
AATTGCTGGAATGCTGATTGACTGTCTAGTGATAGACACAGAATATAGCCTATCCGCCTG
ACTAGTACGATTTCCGAGTCTGCTTCTGGTACAGAATGCAGGCATCCCGCAGGCAGCTTC
TTTAGATAGCTCTAATATGGCTTTTATCTGTAACCATCTT

>002B06.DAT from: 1   to: 467   Thu Jan 12 12:59:22 2006
GATCCTACAGGCGACAATAAGGAGGCGGCGGGAATTACACCACTAGTTCAGTCATTCGAG
AAAATGAGTGTGAATGAAGGAATAAGGCCAGAGAAAGGAGCAGGGGAAGTTGGCGGTACA
GAAGAAGAGGGGAAGAGTAAAGCAACTGATAAAGGAGTGTCAATGAAGAAGTACTTGGCA
GAGAAATTTAAGCCAGGAGAGGAAGATAAGGCACTTTCTGAGGTGATAGCAGGCACACTT
TCAAAACACAAGGATAAACCTGAGGGAACAGAGGAAGAAAAGCCAACAGGGAAGGTTAAG
GAATCAGAGGAAGTAACCAAACAAACAGGACCTAAAGATGAACATGGGGTTGCTGGTGCG
GCTACACACGGTGAAGGTTCAGGAAAGAGTATTGTAGGTAGGATTAAAGGTGCTGCAAGT
TCGTGGTTTGGNCAAGGTACTGGAAAATCAGTACCACAGAGCCCTAC

>002G01.DAT from: 1   to: 538   Thu Jan 12 12:59:24 2006
GATCTCATATTCCCTAAAAAAATGGCTTCCTCAAAAATAATCTCTTCTCTATTCTTCCTA
TTACATATTGCAATTCTTGCACAAACAGTGATTTCCACAGATCCACTCTTCCATTTTTGT
TCAAAATCTGGAAACTTCACAGCCAACAGTTACTATGCAAAAAACTTGAAAAATCTCTTA
GGTGATCTTTACTTAAAAACACCCCCAACAGGGTTCTCAACTAGCTCAATCGGGCAAACT
CCCGATCAAACTTATGGACTTTCTCTATGTCGCGGCGATGTTTCAAGCACTAATTGTAAG
TCCTGTGTAGTAGATACAAGTGAAGAACTTGGTAAACGTTGTCCTTACGATAAAGAAGCG
ATCATATGGTACGATAATTGCCTTCTTAAATATTCGTACAATGATTTTCTAGGAAAAATT
GATAATACGTACAAGTTTTACATGTGGAATGTTCGTGTTGTGAATAAGCCAGAATCTTTT
AATGCAAAAACTAAAGAATTGTTGGGAAGTTTAGTTGAAACGGCTTATAAAAAGCAGA

>002H12.DAT from: 1   to: 462   Thu Jan 12 12:59:25 2006
GGGGGGACACACAACTAAACTAAAGAAAAGATGAATTTCTCTTCAAGAAAACATTTCATT
TTCCTCTTTGCATTAGCTATAGTAGTAGTTGTTGTTCCAAGAACAATCTTGGCACAATCA
GTTGCTGATGTTGTTTCTAATGCATTCTTCAGTGGAATAGCTGATCAAGCTGCTTCTACC
TGTGAAGGAAAAGGGTTTTACACTAGGGCTAGGTTCCTTGAAGCTCTTCAATCTTATCCC
AATTTTGGTACTATAGGTTCTACCGATGATTCTAAGCGTGAGATTGCTGCTTTCTTTGCT
CACGTCACTCATGAAACTGGACACATGTGCTTCATAAATGAGATAAATGGTCCTTCACTC
GACTATTGTGATGAGAACAACACAGAGTACCCTTGTGTCTCAGGCAAGAACTACTACGGT
CGAGGACCCATCCAACTATCATGGAACTTCAACTATGGACCT

>003A03.DAT from: 1   to: 607   Thu Jan 12 12:59:25 2006
GGGGAAGACAAATAAAACAGAATGATGAGGTTTTGGTTAGTGTCTTTGTTTTGTCTCTTT
TGCCTAAAATTTGCTTTTGCACAAGATGTTGGTGCTCTTGTTAGTAAAAATCTGTTTGAG
AGAATACTACTGCATCGCAACGATGCTAATTGTCCTGCCAAAGGCTTCTACACATACGAA
GCGTTCATAACAGCTACTAGAGCCTTTGGTACTTTTGGAACTACTGGGGACACCAATACT
CGTAAGAAGGAAATTGCTGCCTTTTTGGCTCAAACTTCTCATGAAACTACAGGAGGGTGG
GCAACAGCACCGGATAGCCCATATTCATGGGGATATTGCTTCAAGCAGGAACAAGGAAGC
CCTCCAAATTACTGCGTTGCAAATCAGCAGTGGCCTTGTGCTCCTGGTAAAAGCTACTTC
GGTCGAGGTCCTATCCAAATATCCTACAACTACAATTATGGACCAGCAGGGAGAGCAATA
GGAAGGGATTTGCTTAACAACCCAGATNTAGTAGCCAATGATCCAGTAGTGTCATTCAAA
ACAGCCTTATGGTTCTGGATGACACCCCAACAACCAAAGCCATCAGCCCACGATGTCATA
ACTGGAA

>003A06.DAT from: 1   to: 600   Thu Jan 12 12:59:25 2006
ATCCTAAGGTAGCGAAATCCTTGTCGGGTAAGTTCCGACCTGCACGAATGGCGTAACGAC
TTCTCCGCTGTCTCAACCGCGAACTCGGCGAAATTGCACTACGAGTAAAGATGCTCGTTA
CGCGCAGCAGGACGGAAAGACCCCGGGACCTTCACTATAGTTTGGTATTGGTGCCTGGTG
TGGCTTGTGTAGGATAGGTGGGAGACTGTGAAGCCGGTACGCCAGTGCTGGTGGAGTCGT
CGTTGAAATACCACTCTGGTCGCATCGGTCGTCTAACTTCGGTCCGTGATCCGGATCAGG
GACAGTGCCTGATGGGTAGTTTAACTGGGGCGGTTGCCTCCTAAAGAGTAACGGAGGCGC
TCAAAGGTTCCCTCAGCCTGGTCGGTCATCAGGCGTTGAGTGCAAGTGCACAAGGGAGCT
TGACTGTGAGACTGACGGGTCGAGCAGGGACGAAAGTCGGAACTAGTGACCCGGCCGTGG
TGTGTGGAAACGCGGTCGCTCAACGGATAAAAGGTACCCCNGGGGATAACAGGCTGATCT
TGCCCAAGAGTCAATATCGACGGCGGTGTTTGGCACCTCGATGTCGGCTCATCACATCCT


>003C02.DAT from: 1   to: 621   Thu Jan 12 12:59:26 2006
GTTGTAAGGTTAAGCAAATAAGCGTACATGGTGAATGCCTTGGCAGTCAGAGGCGATGAA
GGACGTGCAAATCTGCGAAAAGCGTCGGTAAGCTGATATGAAGCGCAATAACCGTCGATA
TCCGAATGGGGAAACCCGATGCAATTAAATGCATCATTATTAATTGAATTAAATAAATTA
ATAAAGCAAACCAAGGGAACTGAAACATCTAAGTACCTTGAGGAAAAGAAATCAACCGAG
ATTCCCCTAGTAGTGGCGAGCGAAAAGGGAGCAGCCCAGAACCATCATCAATTTAAATTA
TAGTAGAATGATTTGGAAAATTCAGCGATACAAGGTGATAGCCCAGTATACAAAATAATT
TATATTGTGAGTTCAAAAAGTGGAGCGGGACACGAGAAATCCTGTTTGAATATGGGGGGT
GTCAATTTGTTTGTCAAAAAAACAATATAAAAACTAATTAAAAATTAAACAAACAAATAA
GTAAACAATGGATTTAATATATCGAGCACCATACTGTGTGCTCGAAGTACCAAATNTAAA
ATTAAAAAAACCATCATGGGTTGGTAAACCAAGTGCAATGGTAGTATNNTCAATAGTCCT
ACTGTCATACTTCATGGTAAC

>003E04.DAT from: 1   to: 548   Thu Jan 12 12:59:28 2006
GAATCTAATCTCCGCCTAGGGTTTTTGCTGCCGAGCCACTCCCCTCGTTCCAGTTAAGCT
TTCAGCTCTTTCAACTCCACAGCCATGGCCGAACAGACGGAGAAGGCGTTCTTGAAGCAG
CCAGGTGTTTTTCTTAGCTCGAAGAAGACAGGGAAGGGGAAGAGACCAGGGAAGGGAGGT
AACCGCTACTTCAAGAGCATTGGTCTAGGGTTCAAGACTCCTCGTGAGGCTACTGAAGGT
ACGTACATTGACAAGAAATGTCCATTTACTGGAAATGTTTCAATCAGAGGTCGTATCCTT
GCTGGTACATGCCATAGTGCCAAGATGAACAGAACCATCATTGTTCGTCGGAACTACCTG
CATTATGTCAAGAAGTACCAGAGATATGAGAAGAGGCATTCAAATATCCCAGCTCACATA
TCACCTTGCTTCCGTGTGAAAGAGGGAGATCATGTTATCATTGGACAGTGCAGGCCTTTG
TCCAAGACTGTGAGGTTTAATGTGTTAAAGGCGATTCCAGCTGGTTCTGCTGGTGGTGGC
AAGAAAGC

>003E06.DAT from: 1   to: 541   Thu Jan 12 12:59:28 2006
GATCCTTAAATTTCAAAGTATCATAACTAAGCTTGGCTACAAAAAAGAAAAATGGGTTCC
AAGGCATTTCTGTTTCTTGGCCTTTGTTTGGCCATTTTTATAATGATAAGCTCTGAGGTT
TTAGCTAGGGAGTTGTCTGAGACTTCCACCACTTCAGAAGAGGACTCAAAGAAATCCGAT
AACAAGAATGAAGTGCATGAAGCTCAATATGGTGGCGGATACCCCGGTGGTGGCTACCCT
GGCGGTGGATACCCTGGCGGCGGATACCCTGGTGGCGGCCGTGGTGGCGGTGGATACCCT
GGTGGCGGCCGTGGTGGATACCCAGGTGGCGGCCGCGGTGGTGGACGTGGAGGATACTGC
CGCTATGGTTGTTGCGGCCGCCGCAATTACTACGGCTGCAGCAGGTGTTGCTACTACAAA
GGTGAGGCCATGGATAAAGTGACTGAAGGGAAGCCTCAACACTGATCATCGTGTAATATA
TAAAACCTTTGTAATGGCAAAGCTGTAATAGTAATGCTCTTTCTATTTCAGAGCTTGCTG
T

>003E08.DAT from: 1   to: 576   Thu Jan 12 12:59:28 2006
GGAGATCTCAGTGAAGCATCGAAGTGAAGTGGAGGAGCACCAAATTCGGAGCCCCGACAC
AAAGGCAAATGGCGGAGGCAGAAGCACCAAATCGGAGCCCCGAAATTCGGAAAGACAGAA
TCCACAACAGGTGGGTCCTATTCTCGCCGGCGAGATCACGGCGGCCGTCTGACTTCAAGG
CAAAATCGAACCCACAACCGAACAATAAAACAGAATGCCCATTTTGCGCCGGCCACGAGC
ACGAGTGTGCGCCGGAGATTTTTCGTGTGCCGGCAAATTCCACCGCCGATTGGAAAATCA
GAGTTATCCAAAATCTCTTTCCGGCAGTCAGCAGAGAATTGGACTTCCAAAATCCGGTTT
CTGCCCTCGGGGACGTAGCTGTTAGTGGGTTCGGGTTTCACGATGTGGTTATTGAATCGC
CGGTTCATTCAGTAAATATGAGCGATCTTTCTCCGTCACAAGTTGGGGAAGTTATGCTGG
CTTTTAAGAAGCGGGTCGAGCAGCTCCAGAATTATGATAATGTCAAATATGTTCAGGTGT
TCAAAAACCATGGAGCCTCTGCTGGTGCTTCAATGA

>003F01.DAT from: 1   to: 549   Thu Jan 12 12:59:28 2006
GAAGTAGAATTTGATAAACAAAACACTATTTCCCTTGTTAGCAAATACTCATCTTAAAAC
TAGCTCATTCAAAAATGGTGAAGGTAGCATTGTTGGTAGTAATGTGCATTGCAGCAGCAA
CGTCTGTAATGCTAACTCCTCATGCAGATGCTGCCATCTCATGTGGGCAAGTTGTTACGA
GGTTGTCACCTTGCATCAACTACGTGAGGCAAGGTGGAGCTCTTCCAGCACCATGCTGCA
GTGGGATTAAGGCCCTCAACAACCAAGCTACCACCACTCCTGATCGCCAGGCGGCGTGTA
ACTGTATTAAATCTGCTGCTGCAAGCATCAGTGGCATCAACTTCAATCTTGCTGGTAGTC
TCCCTAGCAAATGTGGTGTCAACCTTCCCTACAAGATTAGCCCTTCCATTGACTGCTCCA
CGGTGCAGTAAGATTTGTGAGTGACCTTATTAAGGGTAGCAGGATGAAGGATATGGGACA
TACGAGATGGAATAAATATGATGCGTTCTTGGAGAAGATGGATGAAGCTTTCGTTGCATC
TTCTAATGT

>003G11.DAT from: 1   to: 591   Thu Jan 12 12:59:29 2006
GATCGCAAAATACATTTTGCTTCTCTATAACAAATATCTAAATTTTACTCTTCCTCTCTA
GAATTTCAATGGCTCCTAAGGCAGAGAATAAGCCCGCCGAGAAGAAGCCGGCTGAGGAGA
AAGCTCCGGCGGATAATAAGCCAAAGGCCGGGTAATAAGCTACCGGCGAAGGACGGCGCC
AGTGGTGCTGACAAGAAGAAAAAGAAGGCTAAAAAGAGTGTTGAAACCTACAAGATCTAC
ATCTTTAAGGTGCTCAAGCAAGTTCATCCGGTATATTGGTATCTCAAGCAAGGCTATGGG
AATTATGAACAGTTTTATCAATGATATTTTTGAGAAACTGGCTCAGGAATCTTCTAGACT
TGCCAGGTATAATAAGAAACCGACTATTACTTCCAGGGTAAATTCAGACCGCGGTCTTAT
TGGTGCTACCCGGTGAATTGGCTAAGCATGCTGTTTCTGAAGGAACCAAGGCTGTAACTA
AGTTTACCAGCTCTTAAGTTTTTAGGTCATGTGGGAAAATTTGGGAATTTAGGGTTATTG
GGTAACTAGGCTTATCTGGGAAATTTGGGAAACTAGTTTTCCTTCTTTCTT

>003H03.DAT from: 1   to: 534   Thu Jan 12 12:59:30 2006
GGCTGTCATCAATACACTCTCTCTGAAGTCTCGAAAACCACTTGAGTTGACTATGTCTTC
AAAGGTTAATCTGTTGATCTGTTTTTTCATTCTTCATCTGTGTGCTGCCGCTAGTGTTAG
AGAGAGAAAGATAGGGATCTATGAGATCAAGGAAGGAGATTTCTCTGTTAAGGTCACTAA
TTATGGTGCCAGAATCATCTCTGTTCTTCTTCCTGATAAGGATGGAAAAATAGGTGATGT
TGTTCTTGGATATGACACCATCAAGGAGTACGAGAATGATACAAGTTCTTTTGGAGCAAT
AGTCGGAAGAGTTGCAAATCGGATTGGTGGTGCTCAATTTACTTTGAATGGAACCCTTTA
TAAGCTTATTGCCAATGATGGAAATAACACACTGCATGGTGGCCCTAAAGGATTTAGCCA
TGTTGTTTGGAAAGTGAGCAAGTACGAGAAAGATGGTTCCCATCCTCACATTACTTTAAC
TTACCACAGTGCTGATGGGGAACAAGGATTTCCTAGTGATCTTCTTGTCTCTGT

>004B10.DAT from: 1   to: 431   Thu Jan 12 12:59:31 2006
ATAACAAATGGATCGGGAGTATTTTCCTTGAGTGGTGGATCCTCGTGTAAATACTTTGCC
ATTGCTATTGTCCAACTGCCGTTTAGTAGTTGCAACTCCACTCTCAACATGTAATGCGAC
TTTACCATCTGTTGGGCGTTTGGCGTCAACCTTGAACGTTGTAAATACCAGTATTGGCGG
GGTCGGTGGTCTTATTAATGTCGTTTTAGGTCCAACTAGTTTTATACTTAATTTTAATCT
CATTTAATAGTGAACGAGATAGCCTGCTAGTGCTTAATTAGTACTACTACTATGCATCAG
CTAGTTAACCTTCTTGGCCAGCTGTTTACTGCATGAATAAGGACAGTTATTTCCACTAGT
GAATAAAGTGCAAATAATATTTGCAAGTCTTATATTGGAGTAAAAAAAAAAAAAAAAAAA
AAAAAAAAAAA

>004F03.DAT from: 1   to: 465   Thu Jan 12 12:59:33 2006
ATAGTAATGATTAAAAGGAACAAACGGGGGCATCCGTATCGCAGGGCGAGAGGTGAAATT
CGTGGACCCTTGCGAGACGAACTACAGCGAAGGCATTTGCCAAGAATGTTTTCATTAATC
AAGAACGAAAGTCAGAGGATCGAAGGCGATCAGATACCGCCCTAGTTCTGACCGTAAACT
ATGCCATCTAGCGAGTTTCGGGTGGATATTTTATATTTGCCCTTGAAACGAGCTTCCCGG
AAACGAAAGTCTTTCGGTTCCGGGGGAAGTATGGTTGCAAAGTTGAAACTTAAAGGAATT
GACGGAAGGTCACCACCAGAAGTGGAGCCTGCGGCTTAATTTGACTCAACACGGGAAAAC
TCACCCGGTCTAGACACTATAAGGATTGACAGATTGATAGCTTTTTCATGATTTGGTGGA
TGGTGGTGCATGGCCGTTCTCAGTTCGTGGATTGATTTGTCTGGT

>004G04.DAT from: 1   to: 582   Thu Jan 12 12:59:34 2006
GGAGTTAACGGGATTAAAATTCGGACCCAAAACCCGAGTGATTTGGGCCGGCCTATTTCA
AGTAATTGCCAGTTTACTTTCCAGAGTCGACCACGCGAGCAAATCTGCGCTGAATTTGTT
CTTCTCCTCGCAATATCTGTCTTTGATTCAAATCGAGCTGGTACCAGGCTAGGGTCCTGT
AATGGGTGTCGAACAGCCAAAAGACTCGATAAAAGAGATGGACTGGAAAAGTCTGAGTGG
AACAGAAAGTAGTGAATCTGGTATTGGACCAGCTGTGAAGAAACGGCTACCTAAAAAGAT
TCGTCAAGTTCCTGAGTATTATTTTCTTCCACGAAGATCCTTACCATACAACATCGCCTT
TTACGGGTCATGTATTGCTGCTGGTGTTGGTGCAGGAATGCTGCTTGAAGTATGGATCAA
CAAGAAGATAAAAGAGGATGGAGGAGTCATTTGGGAGTTTGACAAATGAATGCTGGATTT
TTTCTCAGCAGTTTCGACTCGTACCTTTTCAATTGCTCTTTTGTGCCAAGGAGTTCGCGT
GGCTCGGACAGCTGAATTTTGAATCCATTAGTACATGATTAT

>004H07.DAT from: 1   to: 524   Thu Jan 12 12:59:34 2006
GATTGCGTGCTTTGTGTTACTTTGCATGGTGGTGGTTGCACCCCATGCAGAGGCACTGAG
CTGCGGCCAGGTTCAGTCTGGCCTGGCTCTTTGCCTCCCTTATCTGCAGAGTCGCGGCCC
TCTAGGGAGGTGTTGTGGCGGCGTTAAAGGTGTGTTGGGTGCTGCCCGGACCCCAGCTGA
CCGCAAGACTGCATGCACTTGCCTGAAATCAGCTGCTTATGCTATTAAGGGTATTAATAT
GGGCAAAGCCGCTGGACTTCCTAGTGCTTGTGGCGTTAACATTCCCTACAAGATCAGTCC
CTCTACTGACTGCTCCAGGGTCCAGTGAGGTTGATGAAAGACAGTTTCTCTACGAACAAA
TCTGAAAGTAGCGCAATCATAATAAGAAGATGATCCTGCTTATGGATCCATTACTATGTA
TCTGTTGTCTGTTTCTTTTTATTTGAGTCTTTTCGAGTACTCATAGTCGAGTCTTGTAAC
GAAGCTTCAGCGGTTGGTTGGTTTTACAATCCAATCTTGAGACT

>005B04.DAT from: 1   to: 587   Thu Jan 12 12:59:35 2006
GGCACCAGGCTGCCGTAGCTATACACACGATCGCACAGCTTCACACATCATCTTGATAGT
TTTGTTGGAAATAGCCAGTGTCTTCCTCCTTATCCGACAACATGTCGTTTCAACGCTCCA
GCGCCCTCGAATCGCAACCCACAACATGGCGAAGGGAAGACGATGCGTCTTACGCCGATG
ACCCAGAGTTCCGCGATTTCGCTGACAAGCTTTCCGATGACCTCTTCGCATTGACTCGTA
ATGTTGCCCGTCTGTCGCAAGAGACCGCCAAGCTAGGAACCAAGCACGAGACAGCCCGCG
TGCGCGAGCGCGTGAAGACCACCGTTGAGGAGACATCGGATAAATTCAAAGAGCTCGGAG
AGGGATTGAAGAAGATTACAACCTGGCCTGATGTCGGACCATCGCAAAAGTTTACGCAGT
CGAAGCTCCAGCGCGAATTCAAAGCCTCGCTCACCGAGTTCCAACACCTACAGAAGCAAG
CGCTAGAGAAAGAGAAGCAATCGGCACAAGCGGCACGCACTGCCCTGCAAGACGTATCAT
CGCCAAGCGAAGAGCGGGGAGGGGAGTTCGGGCAACAACAAGAGCAG

>005D09.DAT from: 1   to: 601   Thu Jan 12 12:59:37 2006
GATAAAAGAGATGATATATGCAACTTACTTTTCAGAACCTATCAAGCCAAAATGCAGTTC
TTCAACTTCTTTTCCCTTTTCCTTTTTGTGTCTTTCCTCTTTTTGTTAAGGAAATGGAAG
AACTCCAACAGCAAAATCAAAAGATTGCCTCCAGGTCCATGGAAATTACCTTTACTTGGA
AGCATGTTTCATATGCTAGGTGGACATCCACATCATGTCCTAACAAATTTAGCCAAAAAA
TATGGACCTCTTGTGCACCTTCAACTAGGGGAAATGTCTGTAGTTGTAGTTACTTCTCCT
GAGATGGCAAAAGAAGTACTAAAAACTCATGACCTCGCTTTTGCATCTAGGCCTAAATTT
TTGGCCTCCGAGATTGTCTTTTACAACTGCTCTGATATCGCCTTTTGCCCATATGGCGAT
TACTGGAGGCAAATGCGTAAGATTTGTATGATTGAATTGCTTACTGCCAAAAATGTCCGG
TCATTTAGCTCGATTAGACGAGATGAAGTTCATCGTATGATTGAATTTTTTCGATCATCT
ATTGATCAACAAGTTAATGTAACAAAGAGGATTTATCAATTCACAAGCTCTATGACATGT
A

>005E02.DAT from: 1   to: 531   Thu Jan 12 12:59:37 2006
GATCCAAGCTACGTACAACACACAAAACTTCCATCAAAGCATTAGTTTCTCACTATAGCC
TTCAAAAACATATACTAAGTACCTAAAAGAAAAAACAATGTCTTCTTCCTTCGGTTTGAA
ATCGACCCATTTCATTTTAAAACTCTTTCTATTGATTTCTTTCATCAATGTGTGTTTTGC
TTCAAGAAAGCTTACTGCTTTAGTCCAAGACCCACAAAATCAACTATTGCAGTACCACAA
AGGTGCACTTCTTTCCGGTAAAATCTCTGTCAATTTAATTTGGTATGGCAAATTCAAGCC
ATCCCAAAGAGCAATAGTCTCTGATTTCATCACTTCCCTTTCTTCTTCAACTCCATCTAA
AACCGATCCATCAGTAGCCAAATGGTGGAAGACCACTGGAAAATACTATCATCTCGCCAA
TTCCAAAAAATCCCTTTCCCTCTATTTGGGCAAACAAGTGCTTGTCGAAAATTACTCCTT
AGGAAAATCACTGACCCAAAAACAAATTGTACAATTGGCATCAAAGGGTGA

>005H05.DAT from: 1   to: 600   Thu Jan 12 12:59:39 2006
GCATAGCAAACCAGCACTAGGGTTTTTCCTTCTCATTTTCCAGCAAACCCAAAATCTGAA
TAGAAGAGGTTAAAGTGACGGCGCCGTTGCTGTCCGCCTTGGCTGAACTCTGAAACCAGT
CTTGGCCCTCATTTTGTTGTAACACCCCCAAATCTCTTCCTTTCACTTTTTAGGGTTTTG
TTAGTTCTTCTGTACATTCACATACAGTTAGTTTGTTGCATCACATCTGAAACTTTATCA
ATGGCACCCAAAGCAACTAAGGCCGAGAAGAAGATCGCTTATGACTCAAAGATGTGCCAA
CTTTTGGATGAGTACACTCAGGTGCTCGTGGCTGCGGCTGATAACGTTGGATCCAAACAG
CTTCAGAACATTAGGAAGGGTTTGAGAGGTGACTCCATTGTTCTCATGGGAAAGAACACT
ATGATGAAGAGGACTATTCGAGTCCACGCTGAAAAAACCGGCAACAACACCATCCTCAAT
CTCATTCCCCTCCTTGTTGGTAATGTGGGATTGATCTTCACGAAGGGTGACTTGAAGGAA
GTGAGCGAGGAAGTTGCAAAGTACAAGGTTGGAGCACCTGCTCGTGTTGGTTTGGTGGCA


>006A05.DAT from: 1   to: 612   Thu Jan 12 12:59:39 2006
TTCGTATCGGCCATTACGGCCGGGACTACAAACTTCTCTACGACGTCAACAGTGGTACGG
TACAAGAACGCATGGAGACCATTGCCAAGAAGATGTACGGTGCTTCCGCTGTTGAGTTCT
CCGAGCTCGCTCAGAAGAAGGTTGACACCTACGTCAAGCAAGGCTTCGGCAACCTACCCA
TTTGCGTCGCCAAGACACAGTACTCCCTTAGCCACGACCCCAGCCTCAAGGGTGCCCCAA
CTGGCTTCACGGTTCCTATCAGGGATGTCAGGATGGCGGCTGGTGCAGGATACTTGTATG
CACTCGCGGCAGATATCCAGACCATTCCCAGTCTGCCTACTGCCCCTGGATATCTGAATA
TCGATGTCGATGTTGAGACTGGCGAGATTGACGGCATGTTCTAAACTTGACCAAGAAGAG
GGTGGGCTGAATCGGGTGAAGCGTTCAACAAGCTTCACTTGAAATAATCATGTATGATGA
TATGAGGTACGGCGTTTTTGGGCGCACTAGGCATGTTCAACAACATCTGGGTGGGCTTCT
TATTCAACACGAATTAGGATGATATGCATAGCGTTTGGTATGGTGTCGAATCAACTTTGA
CCGTCTCATCTT

>006A06.DAT from: 1   to: 559   Thu Jan 12 12:59:39 2006
TCTGTAAACTCGAATTCAATTTCTCGTACTGTATATTGAATTCCAAACGTGTGTTATAGC
TTCCGTTCAATGGCATCTGTTGACACCGACGTGACTATGGTTCCGGCCGGCGAGGGTTCC
GCCGGTGCCGGAGCTTCATCATCATCTTCCACTAAGAAGACCAAGCGTTTTGAGATCAAA
AAGTGGAACGCCGTCTCTCTATGGGCTTGGGATATTGTGGTAGATAACTGTGCTATCTGT
AGGAACCACATCATGGATCTCTGTATTGAATGTCAAGCTAATCAAGCTAGTGCAACAAGT
GAGGAATGCACAGTGGCTTGGGGAGTTTGCAACCATGCGTTCCACCTCCACTGCATTAGT
AGGTGGCTCAAGACACGTCAAGTCTGTCCTCTTGACAACAGTGAGTGGGAGTTTCAGAAA
TATGGTCACTAGAATTTGCTGCTCCTATACAGGAAGTGGGATNTTCAGAAATATGGTCAC
TAGAAATTGCTGCTCCTGTACAAGAAGTGGGATTTTCAAAAATATGGTTATNTTGATCAG
AGTATACTGATTGAATTAC

>006G02.DAT from: 1   to: 511   Thu Jan 12 12:59:43 2006
GAGGCACATTAAGAATAAAATCCTGACATAGGCAAATGATCAACATCGCATTAAGAAGAA
CTCTTAATATTGTTTTTAGACAGAGAACACCTCTGATCTACTCTTCTACCCTCGCTAATT
TCAATACAGCTCAAAAAAAACGTGTCGAAATCTGGGATCTACCAAGAAGTGTTCATCTTG
AAATATCAGACGCTCTATCAGGAGCCACCAATTGTAACACAATAGCTAATATTCTTAAGG
ATAATCTACATCAAATCACTGATGCTCAACTCTCATACGCTATTTTCCGGATTTGGGAAA
ATGACCTGGAACTAGATGATTCTTTTTACAATGTTATTCTCCCAATTGTTAGAGAATTCG
TTAAGAACTTTGATCGTGAGTGCAACAAAAGTCTTGCAGAGCTTGTTCAACACCTTGGCT
GGCTCAAAGTACAGGATGACGCCACATGGCAACTTCTTGAACAAAAACTTGTNTAAGAGA
GATTATACAGATACATTCCATTGAGAGATCT

>006G11.DAT from: 1   to: 578   Thu Jan 12 12:59:43 2006
GACAGAAGAGTTGGTGTTAGTCTCGATCTGCCGCAAAGCCAAAAACCCTAGTAGCAGCAG
ACTAGGTGAAGGGGAAGAAACAGAGCACAACTATGGCGGCGGAAGGAAGGACACTGTCGA
CAAAAGAAGCCGACATACAGATGATGTTGGCTGCCGAAGTCCACCTCGGCACTAAGAATT
GTGACTTCCAAATGGAACGTTACGTCTTCAAGCGCCGCAACGACGGTATCTACATCATTA
ATCTCGGAAAGACATGGGAAAAGCTTCAAATGGCTGCCAGGGTAATTGTTGCTATTGAGA
ATCCTAAGGACATAATTGTGCAATCCGCCAGGCCATATGGGCAGAGAGCTGTCTTGAAGT
TTGCACAGTATACTGGTGCAAATGCAATTGCTGGACGTCATACCCCTGGAACGTTTACCA
ACCAGCTTCAGACGTCATACAGTAAGCCAAGACTCCTGATTCTCACTGATCCAAGAACAG
ATCATCAGCCAATCAAAGAGGCTGCGCTTGGGAACATCCCAACTATTGCTTTTTGTGACA
CTGACTCTCCAATGCGCTACGTTGACATTGGCATCCCT

>006H01.DAT from: 1   to: 498   Thu Jan 12 12:59:44 2006
ATCACCAGAAGGCAAGCTATCAAGCTGTTGGGAGATATCCTGCTTGACCGCTCAAATTCT
GCAGTAATGACGCGTTATGTTAGTTCAAGAGACAACTTAAGGATCCTTATGAATCTTCTC
AGGGAGTCAAGCAAGAGTATCCAGATAGAAGCATTCCATGTTTTCAAGTTATTTGCTGCA
AACCAGAACAAGCCTCCAGATATTGTTAGCATCCTTGTCGCTAACAGAAGCAAGCTCCTG
CGCCTCTTTGCTGATTTTAAGACTGACAAAGAGGATGAGCAGTTTGAGGCTGACAAAACG
CAGGTTGTCAAAGAAATTGCAGCTCTTGAAACCAAGGAACTCTCTTGAACTCAGACTAGT
TAGTTCCTCAACTATCAGGTGATGTTGTTGTATGTGTAAATGAAAGATGGTGTTTTTCTC
ACTGAACGATATTTTACTGAATTATTAGTCTTAATTCTTGAAATTATTATTTAAACTTCA
CCTTCTTTTTCGTGGTTG

>006H11.DAT from: 1   to: 533   Thu Jan 12 12:59:44 2006
GGACGACACGACCAAAATACTGGCACAATGGCAGTCAAGGGCAACAACCCCATCTTGAAG
AACCACTTCCGCAAGGATTGGCAGCGTCGCGTCCGCGTGCACTTTGACCAGCCCGGCAAG
AAGGCCAGCCGTCGCAACGCGCGCAAGGAGAAGGCCGCCCGTGTCGCCCCCAAGCCCGTC
GACAAGCTCCGCCCCGTCGTCCGCTGCCCGACCGTCAAGTACAACCGCCGCGTTCGTGCC
GGCCGTGGTTTCTCCCTCGCCGAGCTCAAGGAGGCCAACATCCCCCGCAAGCTTGCGCGC
ACCATCGGTATCTCCGTCGACCCCCGCCGCCAGAACCTCAGCGAGGAGTCCCTCAAGGTC
AACGTTGAGCGCCTGAAGGCCTACCAGCAGCGCCTCATCCTCTTCCCCCGCAACCTCAAG
GCCCCCAATAAGGGCGAGGCCACCGCCGAGGAGGTCAAGGCCGTCCGCGACGGCGAGCAC
GTCAAGTTCTCCAACTCTGCCCTCCCCATCAACAACAAGGTTGTCATCCAGGA

>007A03.DAT from: 1   to: 598   Thu Jan 12 12:59:44 2006
GAGGCTCAGCCTCTGTATCTCCGCTTCAGCTTCAGCCTCGCTGTAGTTACATTTTTCTCT
TGCTTTAACGAGGGTGGAAAGAGTCTTGACATCTTCTACTCAGGTGGGATGAGGCCAATC
TTCTGTGGGAATGTTGAATATAACGCCAGGCAGTCAGAGTTGGAGAGGCTTTTCAGAAGA
TATGGGAAGGTGGATAGGGTGGATATGAAATCTGGTTTTGCTTTTGTTTATATGGACGAT
GAAAGAGATGCAGAGGATGCTATTCGTGGACTTGACCGAATAGAATTTGGTAGAAAGGGC
CGCAGACTTCGCATTGAGTGGTCAAAGGAAGAGCGTAGCAGTAGGAGGCCAGAGAGCTCT
AGGAAATCTTCATCTAGCGTCAAACCTTCGAAGACTTTGTTTGTCATAAATTTTGATCCA
AATAATACTAGGAGCAGGGATATAGAGAGGCACTTCGATCCGTATGGAAAAATACTCAAT
ATAAGGATTAGAAGGAATNTTGCGTTTGTCCAATATGAAACGCAGGAGGATGCTTCTAGA
GCCTTGGATGCTACACACATGAGTAAACTGATGGATCAAGTCATTACAGTTGAATATG

>007A12.DAT from: 1   to: 516   Thu Jan 12 12:59:45 2006
GACCCAAACCACAAACATATCATCTCTCTCTAATATTTTGCTTAGATAATCTATTCATCA
TATCTAATTCCATTTTTTCAGATAATTTATCTGTGAAAAAATATGGCTCAGAGAACAGAG
AAAGAAGAGACTGAATACAAAGTAGTACATGAAAAAACCATAACACTTTGCGTTAAAAAT
TGTGGTGTCATCGGCAATCCAGCCACCAATAATATGTGCCAAAATTGCTCTAATTCTACG
TCTGCTAGCTCCTCCAAGGTCGCATATCCTCATAAATTCGCCAACATATTAACCAGATCT
ACCTCGTCCGATCTAAAAAATTATGTCGATCGAGCGGTGAAAGATGATGATAAGGTAAAG
GATAGCGTTTCACCGGTCTAATAGGGAGGTGAACCGTTGCTCCGGTTGTCGGAGGAAGGT
AGGATTGACCGGATTCCGTTGCCGGTGCGGTGAATTATTCTGCGGCGAACACCGTTACTC
TGACCGTCATGATTGCAGCTATGATTACAGAACCGC

>007C05.DAT from: 1   to: 515   Thu Jan 12 12:59:46 2006
TAACAAAAGTTGCTTGTTTGAAACAATGGACAAGGGGAAAGATTTTGATAAAGAAAAAGA
CATAATTTCCAATATGAAGTACACTGATATTTCTGGCAGAACTTCTCTATCCGATGAGAT
AAACCCAAGTACCAATACCTTGGCACTAGTAGAAGCAAGTGTGGCTCTCGAAATCAAGCA
AGATTGTGCAGAAGTTGAATGTGGCGGTGCGGTATGGGATATATTTCGCAGACAAGATGT
GCCCAAGTTAACAGAATACTTGCAGAAGCATTGGAGGGAATTTCGCCATATTAACAACGC
TCCAGTGACTTCAGTTATTCACCCTATCCATGACCAGACATTCTATTTGAATGAGAAGCA
CAAAAAACAGCTGAAGGAGGAGTTCAATGTTGAGCCATGGACGTTTGAGCAGTACCTTGG
TGAAGCTGTTTTTATTCCTGCAGGATGCCCACATCAAGTGAGAAATAGACAGTCATGTAT
TCAGGTTGCTGTTGACTTTGTATCCCCTGAAAATG

>007D01.DAT from: 1   to: 490   Thu Jan 12 12:59:46 2006
GGCTACAACTAGAAGCGAAGGAAAAAGAAGATTTCCTAAATGGATTTTCTAAGTTTTACG
CTTCAGTTGATCGATTTCCTGGCTTGGCCGGTAGTTGCTCTGGGCTATCCTATATGTGCT
TCAATCCGAGCAATTGAGACTTGCTCCAAGTATCACATGAGGAAGCTAGTCACATATTGG
ACCATCTTTTCTTTTATTTCTCTGTTCGAGCATGTATTTGAGAAACTTATTGAATGGATT
CCTTTGTGGCCTTATATAAAATTAATTGCCATATGTTGGTTGGTAATACCTGAGTTTAAC
GGCGCATGTTATTTTTATCAAAATCTTGTTCATCCATGTTTTCCATTGAAACTGCACGAT
GTTATTGCTCAGTTTTATGGTTGTTGTTATGTTTGCCAACGCTTTGCATATCTGTGCTCG
TTTGTCAACCTTCAAACTTTCACTGACTGGTTTAACAAGCCAATGGAGGATCCGTCTCTC
CAGAATGAAA

>007E07.DAT from: 1   to: 569   Thu Jan 12 12:59:47 2006
GATAGTAAATTAAATTTAACACATTGTGTGTCATTTTATAATATTTAAAATGTTTTTATT
TTATAGATTTTTATTTTTAACATTTGCTGTATGGATGATTCAAGTTGGAGCTGATGATAT
TGATCCTAGTTCAACCGATAAAAATGACATTCTCGAACCAAATAAAACAGTTATTGTTGA
AAAAAATTTAAATGAAGTATTTGATCGTATGTTGCCAAAATACGTGAGGATATTATTAAA
AATGGATTGGATCCACTGTCATTGCCAGATGAATATTTAAGAACTACGAAAATTCCAGGC
TTACGTGGAAAAATTCATTTACAAAAAGGATGGGCTCAAGAAGCATCAACAATTAAACGT
ACCGGTGATGTAATTGTTCAGTATGGTGGAAAAAAATTGAACTTTGATTTTGCACTTGGA
TTTGATACGTTAGATATAACTTATGCATACACATTGAAATATCTTTTGTACAAACGCAAG
GGTGATTTCCATGGACAATTTCACAATGTCAAGCTAAAAGTATATGGTTTTATTGATTTT
ACAACATATCAAGTAACACTTAAATACTT

>008B06.DAT from: 1   to: 664   Thu Jan 12 12:59:50 2006
GGGTGTAGTGTGTAGTGTGTAGTGTGTACTCTGTGTTATTGTCGCAAATTCCAAAAAGTT
TGGGTAATAATAAAACGAATCACCGCGCGAAACGCTTTTGGAACATTCTCAATCAAAGAC
TCAACTCCTCCAAATGTCTGAAAATCCATTGCAGCTTCTGTTCAAAACTTACGAGAAAGT
ATCAAACTCTATCCAAAGCCAGCTTGCTCATTTCATATCTGTCCCAAAACCTCCTTCATC
TCATAATGATGACCACTCCTTCTCTTTGGTGCTCTCTTCATCTTCTTCCACGAATCTACC
TCCTTCAAAATCTCCAACTTCTCAACATTCTGAATTGCCCAAGCAGGAGAAAAATGCTGG
CCCAGTGACTAAAGAAGATCTTGGAAGAGCTACTTGGACTTTTCTTCACACTCTTGGAGC
TCAGTATCCAGACAAGCCAACCAGACAACAAAAGAGGGATGTGAAAGAACTGATGGCAAT
ATTATCTCGCATGTACCCTTGCAAAGAATGTGCAGATCACTTCAAAGAAGTTCTAAGAGC
AAATCCTGTACAAGCTGGATCTCAAGCTGAATTTTCACAATGGTTATGTTACATGCACAA
TGTGGTAAATAGAAGNTTGAACAAGCCTATATNTCCATGTGATCGAGTTGATGCACGATG
GGGC

>008C06.DAT from: 1   to: 541   Thu Jan 12 12:59:51 2006
GGTCTCCGTTGGCTCGAAGTTTCATCAAAGCTTCGATGAAACCCTAATTTATAGCACCCA
CCCTGTAAACGAAGAAAATCACATCTAATTTCTGTAAAAGTCTTTGAATTGATTCCATTT
ATACCTGATATTTTGCAGTTATTTTTCCAGCCATGGACGCTCAGAGAGCTTTGTTGGATG
AACTAATGGGCTCAGCTCGGAATTTAACTGAAGACGAGAGGAGAGGGTTCAAGGAAGTTA
AATGGGACGACAGGGAAGTTTGTGCATTCTATATGGTTCGATTTTGCCCCCACGATCTCT
TCGTGAATACTAAGAGTGATTTAGGAGCTTGCACGAAAATTCATGACGCAAAGTTGAAGG
AAAGTTTTGAGAACTCTCCAAGACATGATTCTTATGTTCCCAAGTTTGAAGCAGAACTAG
CCCATTACTGTGAGAAGTTGGTGATGGACTTGGATAGGAAAGTTAAGCGTGGTCGGGAAC
GACTTGCTCAGGAGGTTGAAGCTCCCGCACCTCCTCCAATATCAGCAGAAAAATCTGAGC
A

>008E07.DAT from: 1   to: 543   Thu Jan 12 12:59:52 2006
GGCGCACTTACATTGCGATACCCAGAGAATATTCGTGCCAGCGCCAGATAAAGCGACGAG
TGCCCACGACTGCGGCTACGCCTACAGCTTCAGCTTCATACACAACCGCAGCTATGTCTT
CGGCAACCTCTTTCTTCGACTTCAAACCCGCCGATAAAAAAGGCAACCCCGTCCCCCTCA
CCACGTACTCCAACAAAGTCCTCCTCGTCGTCAATACAGCATCTAAATGCGGCTTCACTC
CGCAATTCGGCGGCCTCGAGTCCCTCTACAAAACGCTGAAAGCAAAGTACCCCAACGACT
TTGAAATTCTCGGCTTCCCTTGCAATCAGTTTGGCGGGCAGGATCCAGGAAGCAACGAGG
AGATTCAGGAGTTCTGTCAGGTCAATTACGGGGTTAGCTTTCCGGTGTTGGGGAAAGTGG
ATGTGAATGGCGACAAGGCGGATCCGGCGTGGGAGTGGCTCAAGAACGAGAAGCCGGGAC
TGATGGGGTTGAAGCGCGTGAAGTGGAATTTTGAGAAGTTTTTGGTGGGCCGCGATGGGA
AGG

>008E10.DAT from: 1   to: 509   Thu Jan 12 12:59:52 2006
CCAGCGAGTAGCTGCAGATCTGTCCCACATCAATACTCCATCAGAGGCAGTAGGGTATGG
GGCATAGGATGGGGGGTTGGAAAAGGCGCTCAAAGGGGCAGAAATTGTCGTGATTCCAGC
GGGAGTCCCGAGAAAGCCCGGCATGACGAGAGATGATCTCTTCAACACCAACGCTTCGAT
CGTCCGAGATCTCGCTACTGCATGCGCCAAGCACTGCCCAAAAGCCCATCTTGCCATCAT
TGCAAACCCTGTGAACTCGACAGTACCCATCTGTGCAGAGGTTTTCAAGTCGGCCGGTGT
CTATGACCCTAAGCGACTATTTGGTGTCACTACTCTCGATGTCGTCCGAGCCTCGACCTT
TGTCAGCGGACTTACCGGCAAGGACCCCAAAGACGTCAATGTTACCGTCGTCGGTGGTCA
CTCTGGCGTAACGATTGTCCCACTTCTCTCTCAGCAGAGCGAGGGTGCTTCCATCCTCAA
AGAGGGAGGACAGAAGCTCGCTGATCTCG

>008E11.DAT from: 1   to: 444   Thu Jan 12 12:59:52 2006
ACTCTTGGTTGGGATTCGTGATTCTCATGCTTCGTCCCAGAACAGCGACGAGATCCATAA
CCTTGCAAAATTTGCCGTCGACGAGCACAACAAGAAGGAGAATGCGATGATTGAGTTGGC
CATAGTTGTGAAGGCGCGAGAGCTAGTTGTTGCTGGTACACTGCACCATCTGACTCTTGA
GGTCATATACGCTGGTAAAAAAGAAACTCTATGAGGCTAAGGTTCGGGTCAAACCATGGT
TGAATTGCAAGGAACTGCAATAGTTCAGTCATGTGGAAGATGTTCCTACCTTAACTTCTT
CAGATCTAGGTGTTAAGCAAGAAGAGGATGGCTCTGGATTGAAATCAGTGCCTGTGCATG
ACCCGGTGGTTCAAGAAGCTGCAGAGCATGCAATTAAGACCATCCAGCAGAGATCCAACT
CACTACTTCCATATGAACTCCAAG

>008H09.DAT from: 1   to: 507   Thu Jan 12 12:59:53 2006
NCGGGATATTTAGAAATTAAAAGATTCCTAAAGACTCCAACCTAAGCCGAAAAACCATGA
GCCTCCATAAGTTCAACAAATCTCAAACCTACACCCGTCACACTAAAGCCCACACTCAAG
GTGGAGTTCTCCTTAAAGACGATGAGGGATCGGCTGTGAACAAAAGAGATGTCTTTTTAG
GCCTGTTGAATAGTGTTGGAAGCAAGCTCAAAGAAGGTAAAATCCTTGGCTTGTTGAAGA
TTTCTCGTCCAGCTCTCCTGTCTGCTCCTAAGACTTACCTTGAATGCATTGCAAGTGATC
TTTACTACACTTCCTTCTTGAACAAAGCTGCTGAAACTCAAGACCCCGTACAGAGACTTA
AGTACATCATTGCCTTCACTATTGCTGGCCTACACACTAATACTACAGAACTCGGCAACA
ATGGTCCCTGGAACCCTATTCTTCGGAGAAACCTACAATGCCGAAAAAAATGATGGCACT
CAAATCTTCTGTGAACAGATCTCTCAT

>009A09.DAT from: 1   to: 602   Thu Jan 12 12:59:53 2006
GAGATTCAATATACAAAGAAACAGAACAAACGAAAGGCAAATGGGCAATAGTCTGGGAAG
AAAAAAGACAGCAAAAGTAATGAAAATCGATGGACAAATCATGAAATTCAAGACACCCGT
GTATGCCAACGAGATTCTAAAAAGTTATCCTAATTCTATGGTATTATTAGAATCCGAAGA
AGTGAAGCATTTCGGGATCAAAGCAAAGCCATTGGAGCCACAACAAGAGTTGAAACCCAA
AAGGCTCTATTTTCTAGTTGAGTTACCTAAGTATCCCGAAGAGAAACCCCCGAGGAGAGT
CCGTTCAGGAATCCAAATGAGCGCAAAAGATCGGCTCGAAACCCTAATGTTAGCACGGAG
ATCGGTGTCTGACCTGTCAATCTTGAAGCCTGTTAGTATTATTACAGAAGAGTCGTCATA
TCATAATAACTATGCTTCAGGCTCAGTGCTTAATAATAGTAAGACAGAGAACGGTGGTGG
GCCCGTTAGGGTAAAGTTGAGGTTGCCTAAAGCTGAGGTGGAGAAACTAATGATGCAGAG
TAAAGGAGAAGAAGATGTTGCCGAGAAAATTATGCGACTTTGCATGGCTAACAATGGTGG
TG

>009C03.DAT from: 1   to: 533   Thu Jan 12 12:59:54 2006
GAATCAATATATACAAAAGTTTCCAACTTTTACTTTAGCTCAAAGAGTGATCATTCTTTG
CTTTGTTCTTAGCAACAAGTTTATCTTTGTTTTTTGATTGGAAAAAAAAATGGCTGATCA
ATACGAAAAGAAGGTTGAAGAGGGTAGCGCAAACGTAGAGGCTACAGATCGAGGTTTGTT
TGATTTCATAGGAAAAAAGGAAGAGGAAAAGCCAACTCATGCCCAAGAAGAACAGGCTAT
TTCCTCTGAGTTTGATGAAAAAGTAAAAGTATCTGAAGAAGTTGCAGAATACAAGGAGGA
AGAGAAGAAAGAAGAGAAGAAACTTCATCGATCAAGTAGCAGCTCTAGCAGCTCCAGTGA
TGAAGAGGAAGAAATAGGAGAGGACGGACAGAAAATCAAGAAGAAGAAAAAGAAGGGTTT
GAAGGATAAGATCAAGGAGAAAATATCTGGAGAACACAAGGAAGATGAGAAGGCAGAGGA
CACAGCTGTTCCAGTGGAGAAATACGAAGAAGCAGAGGAGAAAAAAGGATTCC

>009E01.DAT from: 1   to: 496   Thu Jan 12 12:59:56 2006
GGGAAGTTGTGCTGAGAAAGGACCTAAACAGTACATGGAGGATGAACACGTCTGTATAGA
TGATCTACTCAATCATGTTGGTGACATGGCAGGTCTAACTTCACCAGGGGCGTTCTATGG
GGTATTTGATGGCCATGGGGGTACAGATGCAGCACTATTCGTTAGGAATAACATTCTCAA
GTTTATACTTGAGGACTCCTGTTTTCCCCTGTGTTTGGAGAGGGCACTCAAGAATGCTTT
TCTGAAAGCGGACTCTGCCTTTGCTGATGATAGTTCCCTCGACATATCCTCTGGCACTAC
AGCACTGACGGCTCTAATGTTTGGAAGAACCATGATGGTTGCTAATGCAGGTGATTGTCG
CGCCGTGCTTGGAAAACGAGGTAAAGCAGTTGAGCTGTCCAAGGACCACAAACCAAATAG
TATGTTGGAAGGACTTACAATAGAAAAACTTGGAGGAGTCATATATGATGGATATTTAAA
TGGACAGTTATCTATA

>009G06.DAT from: 1   to: 583   Thu Jan 12 12:59:57 2006
GAATCAAACGCAACGTGCGGAAAGAGACTGGCCTCAATTGGTCTGGACAATACAGAAGCA
AACAGACAAGCTTACCGTCAACTCTTGTTGACCACTCCCGGCCTAGGTGAATACATTTCT
GGTGCCATTCTATTTGAGGAGACACTTTATCAGTCAACTACCGATGGGAAGAAGATGGTT
GACTGCTTGCGCGATCAGAATATTGTACCTGGGATCAAAGTTGACAAGGGTTTGGTACCC
CTACCAGGATCCAATGATGAATCTTGGTGCCAAGGGCTGGATGGATTGGCTTCTAGGTTT
GCTGAATACTACAAGCAAGGGGCCCGTTTTGCCAAGTGGAGAACAGTTGTTAGCATTCCT
TGCGGTCCTTCTGCTTTAGCGGTAAAAGAAGCAGCCTGGGGTCTTGCTCGATACGCTGCT
ATCTCTCAGGACAATGGTCTAGTACCAATCGTGGAGCCTGAGATTCTTCTTGATGGAGAC
CACCCAATAGAAAGAACACTTGAAGTTGCTGAACGTGTNTGGGCAGAAGTCTTCTACTAC
CTTGCAGAANACAATGTTGTNTTCGAAGGAATTCTGCTAAAAC
>009H02.DAT from: 1   to: 541   Thu Jan 12 12:59:58 2006
GATTGACCAGAAAGCAAAAAAACCTCAAACTGAAACAACATCCAATACACTTTTCAATCA
CTGACCAAGAATAATGGATATCCTTAGAAGCTATTATTCGGACCCACTTGCTGAATATTC
ATCAATTTCTGACAGTAGTAGCAGCTCCCGTAATAGAGCTAACCATTCTGATGAGGAAGT
GATGTTAGCTTCGAATAACCCCAAGAAGCGAGCAGGGAGAAAGAAGTTTAGAGAAACTCG
ACACCCAGTATACAGGGGAGTGAGGAAGAGGAATTCAGACAAGTGGGTTTGTGAACTCAG
AGAACCAAACAAGAAATCAAGAATATGGCTGGGCACTTTCCCTTCTGCAGAAATGGCGGC
TAGAGCTCATGACGTGGCGGCTATTGTATTAAGGGGCCGTTCTGCTTGCTTGAACTTTGC
TGACTCTGCTTGGAAGTTGCCTATTCCAGCTTCAACCGACGCCAAGGATATTCAGAAAGC
GGCGGCGGAGGCCGCGGAGGCATTCCGGTCATCGGAGGCCGAAAACATGCCGGAATACTC
A

>009H03.DAT from: 1   to: 451   Thu Jan 12 12:59:58 2006
ATCCAACAACAATCTTCACATCTAACAACAACTACTCAACTACCAACACTCTATTCTTCA
ACCTCAACCCTCAAGTCAACTTTATCAAAATGCAGTTCACCACCATCGCCTCTCTCTTGG
CCGCCGCTGGCCTTGCCGCCGCTGCACCTCTCGAGTCTCGCCAGGACACCGCATCCTGCC
CTGTCACCACCGAGGGTGACTACGTCTGGAAGATTTCCGAGTTCTACGGACGCAAGCCGG
AGGGAACCTACTACAACAGCCTCGGCTCCAACATCAAGGCTACCAACGGAGGAACACTCG
ACTTCACCTGCTCTCACTCAGCCGACAAGCTTGAGGACCACACTTGGTACTCTTGCGGCG
AGAACAGCTTCATGGACTTCTCTTTCGACAGCGACCGCAACGGTCTGCTCCTGAAGCAGA
AGGTTAGCGACGACATCACCTATGTCGCTAC

>009H04.DAT from: 1   to: 597   Thu Jan 12 12:59:58 2006
GGAATCATCTAATAATCCTCCATTTATCTCCGAAAATGCAATTCTTCAGCTTGGTTTCCA
TTTTCCTATTCCTATCTTTCCTATTTTTGTCGAGGAAATGGAAGAACTCTAATAGCCAAA
GCAAAAAATTGCCACCAGGTCCATGGAAAATACCAATACTAGGAAGTATGCTTCATATGA
TTGGTGGAGAACCACACCATGTCCTTAGAGATTTAGCCAAAAAATATGGACCACTTATGC
ACCTTCAGTTAGGTGAAATTTCTGCAGTTGTGGTTACTTCTAGGGAGATGGCAAAAGAAG
TACTAAAAACTCATGACATGGTTTTTGCATCTAGGCCTAAAATTGTAGCCATGGACATTA
TCTGTTATAACCAGTCCGACATTGCCTTTAGCCCTTATGGCGACCAGTGGAGACAAATGC
GTAAAATTTGTGTCATGGAACTTCTCAATGCAAAGAATGTTCGGTCCTTCAGCTCGATCA
GACGTGATGAAGTCGTTCGTCTCATTGACTCTATCCGGTCAGATTCTTCTTCTGGCGAGC
TAGTTAATTTTACGCAGAGGATCATTTGGTTTGCAAGCTCCATGACGTGTAGATCAG

>010D05.DAT from: 1   to: 613   Thu Jan 12 13:00:00 2006
GATCCTTGGGTTGTTTTTTAAGAGCTTTCACCAAAAAGTTTCCCAAGTTTTTTTTTTGTT
TGTTTCAAGTTCAACCCTTTTTACACCTTAACATTCATATTCTACTTACATCTCAAACTA
TCTTGAAAGAAAGAGTAGTCTAAACGTGGTTGTTAGCATGTGTACTATTATGGAATCAGT
TTCTGTACCTAGTGCTGAAAATAAGTCTGTTTTCTCAAGATTAAGGAAGAGGCTTTCGCT
CAAAAAGGCAACTCCGCAGAAGGAAGATGAGGGTCTAACAACGACTACTACAACAACTGG
TCGTCTTTCGGTGAGTAGTAGTGGTAGTGACAATGGCGAGTTAGAGAGGGTATTTATATA
CTTTGACGAGAATGGAGATGGAAAAGTGTCACCGGCTGAGCTTAGGAAGTGTGTGAAGGC
GGTAGGGGGCGAACTGACGGTGGAGGAGGCGGAGATGGCGGTGATGCTATCGGATTCCGA
TGGGGATGGATTGTTGGGATTGGAGGATTTACGAAGCTAATGGAAGGAATGGAAGAGGAG
AGGAATAAGGAGAGCGAGTTGATAGGAGCATTTGGAATGTATGANATGGAGGGGAGTGGC
TACATTACTACTA

>011F01.DAT from: 1   to: 537   Thu Jan 12 13:00:06 2006
GACGAGGAACGAGACAATTGAGCAATGGCTTCTAAAGAAGAGGGTAGCAGCAGGTCAACC
AACCCAGCACTGGATCCGGATCTGAACAACCCGGATAATCCGGGTCTGGTATTTGCCCAG
TTTGCAGCAGGCTGCTTCTGGGGAGTGGAATTGGCATTCCAGAGGGTCGAAGGAGTAGTG
AAGACGGAGGTAGGCTACTCTCAGGGCCATGTCCACGACCCAAATTACAAGCTCGTTTGC
TCCGGTACCACCGACCATGCAGAGGTGATTCGGATCCAGTTTGACCCGAATGTCTGCCCA
TATACCAATCTGCTTTCTCTCTTTTGGAGTCGTCATGATCCCACCACTCTAAATCGCCAG
GGTAACGATGTGGGGAATCAGTACCGCTCAGGAATATACTACTATAACGATGCTCAGGCT
CAACTAGCAAGGGAATCATTGGAAGCTAAGCAGAAGGAATTTACGGATAAGAAGATTGTC
ACAGAAATTCTTCCTGCAAAGAGATTTTATAGAGCTGAAGAGTATCACCAACAATAT

>012B04.DAT from: 1   to: 628   Thu Jan 12 13:00:08 2006
GAAGTTTTTATGTTATTTCGTACTATACAATTCTTTTCTTTGTGGGATCTTTTTCCCATG
AGAGGTAATGAGAAGAATTCTAGAATGGATTGCTACCTATGCCTAGATCACGGATAAATG
GAAATTTTATTGATAAGACCTTTTCAATTGTAGCCAATATCTTATTACGAGTAATTCCGA
CAACTTCAGGAGAAAAAGAGGCATTTACCTATTACAGAGATGGTGCGATTTGATTCTTTT
TTTTTTTATTTCATATTTAGTCATTTCTCTCAGTCTTACGAGGAGAAAAACACGTGATTC
GAGAAAATTTTTGAAAAAATCTACGCTTTTTGAAGGTGAAGTTTGGAAATAGAACAATTC
CTTCTGTCGTGTATCCTCGATTAATGCAACCTCAGATGCTATGTTTCGATTCTCGATTCT
AGTATTAAGCGAAAGGTTACGCCTAGAGGTTCTGTATTACGGGTCAATCCTACTCTACTA
GCGCTAATAGGCAGCAGAGGGGAAGAAGCACTACACCTAGGAATCAACAACACGAAAACT
TTGTTCTAAGTCAGCCCTTTCCTTAGCGGGCTTGGGACTAAAAGAATGGTTGGGACAACA
NACATCCATCTCGTTCGTCCTTTGGATA

>012G04.DAT from: 1   to: 578   Thu Jan 12 13:00:11 2006
GCCATCAAAGTGTTGGAGTGTCTTCTTTATCTGTTTGTGTAAAGTTAATCCGTTTGTGTA
GTTCTATCCAACAATGGTTAAAAAGCCGAAGAAGCCAGTGACCAAGGCAAAGAAGGTCGC
GCCTGCCCCTCTTGCTGAAAAAGTAAAGAAGAAGGAGAAGAAGACTAACCCTCTCTTTGA
GAAACGTCCGAAAAACTTCGGAATAGGTCAAGATATCCAGCCGAAGAGGGATTTGAGTAG
ATTCGTCAAATGGCCACAATACATCCGGATACAGCGCCAGAAAGCTATTTTACAGAAGAG
ACTGAAAGTTCCACCACCAGTCAATCAGTTCTCCCAATGTTTGGATCGTCAAACTGCCAC
CCAGTTATTTAGATTGTTAATGAATTACCGGCCAATTGAACATTTAGCCAAGAAACGTAT
GCTCAAGCACCGAGCAGAAAGGAAAGTTGCGACGAAACGAGATACTACGCCCAAACGGCC
AGTGACTCTGAGGCAGGGTGTCAAGACTGTTGTCACGCAAGTTGAGCAGAAGAAAGCTCA
ACTTGTTGTCATTTCTCACGATGTTGATCCTATTGAAT

>013C01.DAT from: 1   to: 467   Thu Jan 12 13:00:14 2006
GGACCGCATCCCGATACTAACAACATGCCTTTGTCGAGGAAGATCGTCGCCGGACTAATC
GCCGGAGGTATCGGAGCCGCTGTCGGAAACCCGGCCGACGTTGCTATGGTCCGCATGCAA
GCTGACGGCCGGCTCCCGTTAGCTCAGCGGCGCAACTACAAAAGCGTTGTTGATGCTATA
ACACAAATGAGCAAGAGCGAAGGGATTACTAGTCTGTGGCGCGGCTCGTCTCTTACGGTG
AACCGCGCTATGCTCGTTACAGCATCACAGCTGGCATCGTACGATCAGTTTAAAGAGACG
ATCTTAGAGAAGGGGCTGATGAAGGACGGGCTTGGGACCCACGTGACGGCAAGCTTCGCC
GCCGGGTTCGTGGCGGCAGTGGCATCGAATCCGGTAGACGTGATTAAGACACGTGTCATG
AACATGAGGGTGGAGCCCGGTATGGCCCCACCTTATAGTGGGGCCCT

>013D11.DAT from: 1   to: 579   Thu Jan 12 13:00:15 2006
GGACCACCACGACACATCAAGATGGGTATTGCTCGTGATTCGCGCCACAAGCGCTCGGCA
TCTGGTGCCCGAAGGGCCCAGTACAGGAAGAAGAGAAAGTTCGAGCTCGGTCGTCAACCC
GCCATGACCAAGTTGGGTCCCAAGAGGATTCACGAGGTCCGTGTCAGGGGTAGGAAACAC
CAAGCACCGAGCCATGCGATTGGACTCTGGTAACTTCGCTTGGGGTTCCGAGCACGTCAC
CAGGAAGGCCAGGGTTATCGACGTCGTTTACAACTCGACCAACAACGAGTTGCTCCGAAC
CAAGACCTTGGTCAAGGGTGCCATCATCGAGATCGATGCTACTCCCTTCCGACAGTGGTA
CGAGGCTCATTACGCCACCCCTCTCGGTCGATCCAAGACCGCCGAGGCTACTACCGGCGA
GGGCGAGCCCAAGCAGTCCAACCACGTTCAGCGAATCTTGACCGAGAGGAAGAAGGACGC
CGCTTTGGACCCCGCTTTGGCCAAGCAGATCAGGACCGGTACCCTTTACGCTTCCATCTC
TTCCAGGCCTGGACAGAGCGGACGATGTGACGGATACGT

>013E09.DAT from: 1   to: 608   Thu Jan 12 13:00:15 2006
GGGCTGATAATCTTGAATCAGAATTTGAACTCATTTCTACGGTGATTGATCAGTACCCTT
TTATATCTATGGATACGGAGTTTCCCGGTGTTGTTTTCAAGCCTGCTGAGGTTTCTTACG
GTCGCCGCCGGTCGAAAAAACTTGCCGTCCGATCAGTATAAGTTATTGAAGTCAAACGTT
GACGTATTGAATCTTATTCAGCTCGGTCTTACGTTATCTGACGCTGAGGGAAACTTACCT
CATTTGGGCTCCGGCGAAGGTCACCGGTACATATGGCAGTTCAACTTCTCTGATTTTGAT
GTGACACGTGATCTGTACGCGCCGGACTCTATCGAGTTGCTCCGGCGACAGGGGATTGAT
TTCGAGATGAACCGGGAATGTGGGATTGACTCGGCCCGGTTTGCAGAGTTTATGATGTCG
TCCGGTCTGGTATGTAATGATTCAGTAAGTTGGGTCACGTTTCACAGCGCGTATGATTTT
GGGTACCTTGTGAAAATTCTCACGCGCCGGGAGCTGCCCGGTGGTTTAGAGGACTTTTTG
GAAATTCTTAGGGCGTTTTTTGGAAACAAAGTTTATGATGTGAAGCATATGATGAGGTTC
TGTAATAG

>013E12.DAT from: 1   to: 564   Thu Jan 12 13:00:16 2006
AGGAGCTGCATTTGGAATCAATCATCTACCTCTTTGATTGAACCCTAGCTAACTCTCCCT
CTCTCTCTCTCTCTCTCATCAACACAAAGTTTCAATCTTTCAGGTGATTTGATCGTGAGG
TGAATTAAGAATTTGGAGCTGCAATCAGTAGAGAGCCTAAGGTAGCCTTGAATTCTCCCG
AAGAAGGGCCACTTGCACAAAATGGATCATCATGGAAATGGACAGCCTCCAGTTTCAGCT
GGTGCAATTCAATCTCCTCAAACAGCTGGTCTTTCTGCTTCCTCAGCCCAGATGGCACAA
CATCAGCTCGCTTATCAGCACATTCATCAGCAGCAGCAGCAACAATTGCAGCAGCAACCC
CAAACTTTCTGGGCAAATCAATATCAAGAAATCGAGCATGTTACTGATTTCAAGAATCAT
AGCCTGCCGTTGGCAAGGATCAAGAAAATCATGAAAGCGGACGAAGATGTTAGGATGATT
TCTGCAGAAGCACCTGTTGTATTTGCTCGTGCCTGTGAGATGTTCATACTTGAGTTGACA
CTGCGTGCATGGAACCACACTGAG

>013G11.DAT from: 1   to: 542   Thu Jan 12 13:00:17 2006
GGCACCACACCAATTCATATTCAGATTTTTCCTTCTTTGAATATTTTCACTTAAAACTCT
TAAATATTATGGAAACAGGGAGCAATATGAATGGAGGAGGTGGAAAAGAAGTAGTTGGGG
TGGCTAATAAGCAAAGTATAAGATGGACAGATTTTGGTTTGAGGTTTTTAGCCTTTGTAC
TTACATTTGTGGCTGCCATTGTTCTCGGTAGTTGACAAACAGACTACCGTTGTTGCTGTT
CAGTTAGTCCCCACATTGCCGGCCATTAATGTTCGGGCTACTGCTAAGTGGCATCATATG
TCGGCCTTTGTGTACTTTGTGGTGGTGAATGCAATAGCATGTGCATATGCAGCTATGTCC
TTAGTCCTTTTATTGGCAAATAGGGGGAAAAAGAAAGGTCTCTCCTTAATGATCATTCTC
TTGGACCTCATCACGGTGGCGCTGCTCTTCTCCGGTGGTGGTGCCGCCTTGGCCGTCGGC
CTCATTGGATACAAAGGGAACTCCCACGTCCGATGGATCAAGGTGTGCGACAAGTTTGAT
AG

>014A09.DAT from: 1   to: 649   Thu Jan 12 13:00:18 2006
GGCAGAATCACTTGTCATCTCACAAAACAAATCAGTGAAACTTTTCATCCAAAAATGCTA
GCAGTTTTTGACAAATCAGTGGCTAAAAGCCCAGAAGGGCTTCAGAGTCCCAACAATGAG
ACAGCAGTTTCTGCTCTGAAAGATGGTTTCTTGGCACAGCGCTTTGCCTCCAACCATTCA
GGCTCTGTCACCATCAACTTGGGCTCTTCTGGTTTCTTGGCTTACTCCTCTGATCGCCAA
AACCCTCTTCTTCCCAGGTTGTTCGCTGTTGTGGATGACATATTCTGCTTGTTTCAAGGC
CACATTGAGAATGTAGCTCATCTTAAGCAACAATATGGGTTAAACAAGACAGCAAACGAA
GTGATCATTGTTATTGAGGCTTACAGGACTTCGAGGGATAGAGGTCCTTATCCTCCAGAT
CAAGTTGTGAGAGATATTCATGGAAAGTTTGCTTTCGTTCTTTACGATAGCTCTTCAAAG
ATTTCCTTCTTAGCTTCTGATGTTGATGGGAATGTGCCCTTCTTCTGGGGTACTGATTCT
GAAGGCCANCTAGTCCTCTCCGATGATGCTGACATTGTGAAGCAAGGCTGTGGAAAATCC
TTCGCACCATTTCCCAAAGGATGCTTCTTCACATCTTCCGGTGGCTTGA

>014B04.DAT from: 1   to: 452   Thu Jan 12 13:00:18 2006
GACAACAGCAAGCATTTCGTTCCATTCCTCAGCATATCCATTCTTTTAACCCACACTCAT
TCTTTCACTTCATTTCAAGATGCGTTCCACTTTCGCTCTCGCAGCGACCATCGCTGTGGT
CTCGGCCACCAACTACAAGCCATGCGGCAACCTTTGCGCCGATGGCACCGCTCCTTCCAG
GACCATCACCACTGAAAATGGAAACCAGTACGCTGTTTGCATGGGTACCGACTTTGCGGG
CGCAGACCTCCCCAACGATCAGGGTGGCTTTATCCAGGGCCTCGAGGACGGCGACGTTGA
AGACCTCGCCGAGCAATGCTCGCTCACTGATGGCTGCATTGCAGCCACCATGAACGGCCA
GTCTGGATATCTCAAGAACGGTGTTCCGGTTCCATACGGCTCAGCTTCCACCAAAGGAGA
CAACTCCATCTTCCAGATCATGTGTGATGATA

>014B08.DAT from: 1   to: 610   Thu Jan 12 13:00:18 2006
GATCCTTCTTACAATTATCACAACTTAATTAGTAGTTATAAAATTAAGATCTATAGTCTC
AATTAAGAAACAAAATGGGATCAAAGGCATTTATGCTTATTGTTTTGGCTATTTTACTTG
TGATAACATCAGAAGTTGCAGCTAGGGAGTTGGCTGAGAGCACCCCCACTACTACGGACA
ATGGAGCAGGATTTCCAGGAGTCGGAGGTGGCGGATTTGGAGGATACCCCGTAGGAAGAT
ATGGAGGATACCCTGGAGGCGGATATGGTGGATACCCTGGTGGCGGATTTGGTGGATATG
GTGGATACCCGGGTGGTCGTGGATATTATGGAGGTTATCCAAGAGGCGGATATGGTGGAT
ATGGTGGCTATGGTGGTGGCTATGGAGGATATCCTAGAGGTGGTTGGTATGGAGTATGGC
CTCGCGACTAATTAATTTACTAAGGAATATATATATGAAGAATATTCAAGGTGTCTATAT
ATAATGTGTAGTACTCTTTCTGTCCTAAATTATGTGTCACTTTTCGTTTTTTCGTTTTAT
CGTTGGAAGTATGAATAAATGTACCAGCAATATCCATTCACTTACTATGGGTGGATGGTC
ATGTCATGAT

>014B10.DAT from: 1   to: 601   Thu Jan 12 13:00:19 2006
GACATTCTGGCTGATAAATATATTCANAGAAAAAATAATATTTTTCAAAATGTTTTACAA
AGTATTTTTTGTAGTTTTAATTGCAGTTATTTTTGTTGAGTCAAAACCAACTCTTTTTGA
TAAAGACGGTAACCGTACACCGCTTGGTCAAACTGTATAAAATGCTGAAAAATCTGCAAG
TGGTTTTTTTTACCGAGCAATATAAGGAGTTCAAAAGGCAGGAAGTGCATTTAGAGAATC
AGTCAAAGAAGTAGTGAAAGAAGATATTGATGCAGCTCAAAAAGTAATCGAGTCTACACG
AGCTGCTGGTAAACAAGTAGCTGAAGCTGTTAAAGATAAAGTTACAGCTGTACGTAAAAT
CATAGAAACACCACCAAAAACTGTTATCCTTGCTGCTGAAAAACTCTCATCAACTCCAAA
ACCATAAAAAATTAATAATCTATTAAGCATAAAATTTTATCCCACATTTTTAAATATAAA
AAAAAATAACGATTGCCAATGTTTCGTAAATTATTGTCAGAAAATTAAAAGCTATGAAAG
AAAAATTCAATGAAAAATGTAATTATCAGCTAATAAAAATAAAATTTAGACATGGAAAAA
T

>014D04.DAT from: 1   to: 621   Thu Jan 12 13:00:20 2006
ANGGGAACATCGAGCCATCACGCTCAGTCCACACATCTCGTAACTCCTCACACACACCCT
CAACATGCCCCGAGTGATCTTGACAGGCGGAAGTGGAAAGGCAGGTCGACATGTCATCCC
TTACCTCTTCTCCAAGGGCTACGACGTCCTCAACCTCGACCTCATCGACTTTCCCGACCC
AAAAGTACCCGTCTACACCCTCAAAGTCGACCTGACCGATTTGGGCCAGGTCTTCAACGC
GTTCACCTCGTTATTCAACATGGAGGAGTTTGGGATCGAGCGACCCGGACCTCCCCAGAC
CCCGGATGCCGTCATCCACCTTGCCGCCTATGCACGTAACATGCTCGTACCCGATAACGA
GACGCTCAAGGCGAACACGCAGTCGACCTACAACGTGATCGAGGCGGGAGTCAAGCTCGG
AATCAAGAAGATCATTATCGCCAGTTCCGAGACTACCTACGGGGTGTGTTTCGCACAGGG
GGACAAGGATTGGCATCAGTTCCCTCTCGAGGAGGACTATCCGGTCGACCCTGCTGACTC
TTACGCACTCTCGAAATTAGTGGGCGAACTCACCGCCAAGACTTTCAACATCCGTCGNAC
AGACGTCGACATCTACGCTCT

>014E06.DAT from: 1   to: 590   Thu Jan 12 13:00:20 2006
ATATGAGTGAAGAAAACCCCAATAGGAGCCGACTCCAAATATTGACTGCACACTTTACTG
CTCACCAGAAGAAGAAGCCTGCTGCCATGGCTTCCGAGAAAGAAGCTGCTCTTCTCGCCG
TTCCTTCAGATTCTCCTACCATATTTGACAAGATCATTAACAAGGAAATCCCAGCAAACA
TTGTCTACGAGGATGACAAGGTTCTAGCCTTCAGAGACACAAATCCCCAAGCCCCGGTGC
ACATTTTGCTTATTCCCAAGGTCAGGGATGGCTTGACAGGACTTTCCAAGGCTGAAGAAA
AGCACTGTGAAATTCTTGGTCAACTTCTTTACACCGCAAAGCTTGTTGCTAAACAGGAAG
GTCTGCTCGAGAATGGGTTCAGACTTGTGATCAATGATGGGCCTAGCGGATGCCAATCTG
TTTATCATCTTCACCTTCACCTTCTCGGGGGACGACAGATGAACTGGCCACCCGGCTAAA
GGAAGCCGAGATGAATTCCTGATCTCATGGAGTATCCATACTTCATCCGATCATCTATGT
GTAGCATTTACTGAAAACACTATCATCTATGTGTAGCGAGCGTTTGAAGA

>014E07.DAT from: 1   to: 595   Thu Jan 12 13:00:20 2006
GGTAACTTGCAAGGATTCTGAAACTTAGTCATTAAGGATAAAAAGTCTCAAATTCCCAAT
TTATCCAAGAATATCCCTAATGCTCTATAAATAGTACTTAGCAATTGAAAGTGATGCAGA
AAGATCAAATACTTTCTTCAATTCTATTACTTTCCTTGTTGATTGCAGCTATCGTAACGA
TGGCAGATTCACAGCCCTCCATTGAAGCCAAAGTTCATATAGTATACACTGAGAAACCTG
AAGATCTAGAAGCTGAGGACTATCATATCAAAACCCTAGCTTCTGTTCTTGGCAGTGAGG
AGGCTGCAAAAGAGGCGTTGATATACAATTACAAGCATGCAGCAAGTGGATTCTCAGCAA
AGCTGACTGCTGAGCAGGTTTCTGAGCTCTCAAAGCAACCTGGAGTGCTACAAATTGTTC
CAAGCCAAACAGTTCAGTTACACACCGACCGTGTGTGAAATGCAACTCTTGTGACCTCTT
CTCCAACAAGTTTGCATCATGTGTTTAGACTTCTTATCTATGCTTGTTTCTATGGTGTNT
TGAGCTAAAAAGTAAATTACTTTGTACCATGTGTGGGAAAGAGTATCCCTAATGT

>015A08.DAT from: 1   to: 563   Thu Jan 12 13:00:23 2006
GACAACCAAATATTTATCATCATGAATCATGTTGCGTTCCCTTTCTCCAACGTTCTTATA
TTTATTTAAAGCCATATATACCCTATTGCCAAAAATAACTTCTTACTAGAGTTTCCATTT
TGCTACCCATCCAAGATCAAATAAGTCCAAAATCAGAAGAGGAAATGGAAGCAGAAGCCA
CGCCAAACAAGGATATGAAGGTGGAGATTAATTCATCGCCGGAGACTCCGTCAGAAAATA
TATCGCCGACACTGGAGAATTTTCCGATGACGGGAGGATTAGCAAGGCAAGGAAGTATGA
CGAAGAACAGTTGTCTTTGCTCTCCAACGATCCATGCAGGTTCATTCAGGTGCAGGCTTC
ATCGTGCTCCGACTTCTAATCCAAGTCTCCAGAGGACTAAAAATATTGAATCAAATCCTA
AGGCTAATCCCAATGCTTATATAACTAGCTAGCAATGGTATTTCTATAGTTCTATCGGAG
TCATACTAAGAAGTACTGGATTATCATAATACTAGTATTATTGTTGAATTTGTGGCCCAA
TTGTTTTTTTTTTTTATGTATGT

>015B07.DAT from: 1   to: 478   Thu Jan 12 13:00:23 2006
GTGAGGAATTATGCCAAAGAAACACCTCTTATCTCTAAGGATCATGAACGTGCTTATTTT
GATTCTGCTGATTGGGCTCTTGGAAAGCAAGGTGTAGCGAAGCCGATAAGGTCCACTCGA
GGCACTTCGACCAAAGTTGCAGCCGACGAATCAACAAACTCGATACCGCAAGTCGCCTTA
TGCTCCATCTGAGGGTGAAGATGGAAGCAATGTGCCACCGGAGGATGCAACTGCAAATGA
ATGAGAGCGGATAATGGCCCTTCGAGCTTGTGATATTGTTCATTGTTATTACATGTATGA
GCAATTTCTCTTCAGTATTAAGAAAGCAAAATCAAAAAGTTTGAGGTGTTTTCATGTTTA
TTTGAGGCAACCAAATCAGTAGCTGTGGTGTTTTAACTTTGGAGTTATACTTTCTGCGAT
CCTCCATTTGTGTATGACTTTTCAGCAACTGTCATGGTAAGGAGTTTTGGCTTTGGTA

>015D09.DAT from: 1   to: 613   Thu Jan 12 13:00:25 2006
GGAAAATGTGGTGCAGCAGTGGACCATGGTGTGGTTGCAGTAGGGTATGGTAGTGAAAAT
GGCATGGATTATTGGATTGTGAGGAACTCGTGGGGTGCTTCGTGGGGTGAAAAGGGCTAC
CTCAGGATGCAGCGAAACATTGGCAACCCCAAGGGTTTGTGTGGTATTGCTACGATTGCT
TCTTACCCTGTAAAGACAGGCCAAAACCCTCCAAAACCAGCTCCATCTCCTCCACCAGTC
AAGCCGCCCACTCAATGTGATGATTATAACGAATGCCCAGCTGGAACGACGTGCTGCTGT
GTCTACGAGTACTATAAATACTGCTTTGCTTGGGGTTGTTGTCCCATGGAAGGAGCTACT
TGCTGTAAAGACCATAACAGTTGCTGCCCACATGATTATCCTGTCTGCAATGTTAAAGCA
GGCACCCGCTCAATTAGCAAGAACAACCCACTAGGAGTCAAAGCAATGCAGCACATTCTG
GCCAAACCTATTGGTACCTTCGGAAATGAGGGAAAGAAGAGCCCTTCTTCTTGAAAATGT
CTCTGTGGGATGAGAGAGCAAATTTGAGCCAATTGAGAATGGATAAGTTCATGCTACGGC
TTGATGTCTCTCA

>016B12.DAT from: 1   to: 534   Thu Jan 12 13:00:29 2006
CCTTTGATGCAAACGACATCGACCTCCCTGGTATCTTCGTCGACCGCATCGTTCCCTCTA
CCGCACCCAAAAACGTCGAGATCAAGAAGGTTCGAAAGCCCGCTGCTTCTACAGACACAT
CCTCCAAGAACGAGGCCGCATAGCGTCGCGACCGAATCGCTCGACGGGCGGCGAAGGAGC
TGAAGCAAGGATACTATGTCAACTTGGGTGTCGGCATTCCGACGGCAGCGGCATCTTTCG
TGCCCGATGGTGTGAAGGTGTGGCTGCAATCCGAGAACGGTATTCTAGGCATGGGCCCTT
ACCCTACCGAGGACGAGCTCGACCCAGACATCATCAACGCGGGCAAGGAAACCGTTACGC
TTCTACCTGGCGCCTCAACATTTGACTCTGCAGAGTCATTCGGCATGATTCGTGGTGGCC
ACGTTGATGTCTCTATCCTAGGTGCCCTTCAAGTCAGCGCATCTGGCGACCTAGCAAATT
ACATGGTCCCTGGAAAGGTTTTCAAGGGCATGGGCGGCGCTATGGATCTCGTCA

>016G11.DAT from: 1   to: 663   Thu Jan 12 13:00:32 2006
AGATTCAAAAATTCGTATTTTTGATTTGGGTAAAAAAAAGGCTCCAGTAGAAGATTTCCT
CTATGTGTTCATCTTGTATCTGATGAATATGAACAACTCAGTTCAGAAGCACTTGAAGCT
GGACGTATTTGCTGTAATAAATACATGGTTAAGCATGCTGGTAAAGATCAATTCCATATT
CGTATGAGAGTTCATCCTTTCCATGTCATCAGAATCAACAAGATGTTGTCATGCGCTGGA
GCTGATAGGCTTCAAACTGGTATGAGAGGTGCTTTTGGTAAACCACAAGGTACAGTTGCA
CGTGTACGTATTGGACAACCAATCATGAGTGTACGTTCACTTGATCGTCATAAGGCAGTT
GTTATTGAAGCTCTTCGTCGTGCCAAATTCAAGTTTCCAGGTCGTCAAAAGATCTATGTA
TCCAAAAAATGGGGCTTCACTAAATACGAACATGCTGAATATGAACAACTTAAAGCTGAT
TATCGTCTATTGCCTGATGGATCAAACGTTAAATATCTACCTGAACATGGTCCACTTTCA
CAATGGAAAAAATTCCGCGAAATNTTAACTGCTTCTAATTAATTTGGTCAATTATTATAA
GCGTNCAAATGAAAATTAAAAACAAAAATCAGNCAAAAAAAAAAAAAAAAAAAAAAAAAA
AAA

>017A11.DAT from: 1   to: 597   Thu Jan 12 13:00:33 2006
TAAGCCGGCGACGAGCAGAAGGCCGACGCCTATCATTTAACCTCCCGTCGACGCTTATCA
TTCAATTCTCGCCGCTTTTTGCTCGTAGGTGAACAATTCCGTATTTCTTATGCGGTGAGG
ATGTCTACACCGGCGAGGAAGATACTGGTGAGGGATTTTAAGCGGTTACAGCAGGATCCT
CCGGCCGGCATCAGTGGAGCTCCGTATGACAACAATATAATGCTATGGAATGCAGTCATT
TTCGGTCCTGATGATACTCCCTGGGTATGGAGGCACATTTAAGCTGACACTTCAATTCTC
AGAGGATTATCCAAACAAACCACCAACTGTGCGATTTATTTCCAGAATGTTCCACCCAAA
TATTTACGCTGATGGAAGTATTTGCTTGGACATCTTGCAAAATCAGTGGAGTCCCATATA
TGATGTAGCTGCTATACTGACTTCAATCCAGTCTTTGCTCTGTGATCCAAATCCTAACTC
GCCAGCTAATTCAGAAGCAGCACGCATGTTCAGTGAGAACAAGCGCGAATACAATAGGAA
GGTGCGCGAGATTGTTGAACAGAGCTGGACAGCAGACTGACATCTCCCGCACTCTTA

>017E06.DAT from: 1   to: 578   Thu Jan 12 13:00:35 2006
GCCCCTGCGCAAGGATGACACGCACAAATCGAGAAATGGTCCAAATTTTTTTTTGTCAAC
TCGCCATTTTTTATCTCCATAGCTTCTTTCAGCGACCTAAGTTTTTGTTGCAACCTTCAA
TCTGAGATCTCACACCATTGGCAAAAGAAAACGTGGTAAGAAAAGTAAACCTTGTTTACC
GGGTGATACCGAGCAATCCTGGTGGTGCAGCAAAGTTTGACTCCCTTTGCTCGAACCTGC
ATAAATGACATATCCACCAATTTTTCTTGGAGGTTTTCCAGCTGCTGACTCCTGAAGAAA
AGAAGACGTTGCCCTGAAAGATATACTGTCAAAGAAACACAGCTCCCTCGGATTCAAGTG
ACCGATCCAGTTGCTAGATATTATGGGCTAAAACGTCTCCAAGTCGCGAAAATTATTAGA
CCGAGTGAAACAGCTGGGCATTATGTTACCTGCAGATATCAACAACAACAATTACATACC
AAGTGAAATCCTACAAGTGAGGTCCCCTTCTGGGGAGGGTAATGTATATGCAGACCTTAT
ACCTACCTTGTGAATTACTTTATACCTACCTTGTGAAT

>018B01.DAT from: 1   to: 482   Thu Jan 12 13:00:38 2006
GATACAAGCTCAATTCAACTTTTTGTAAAACCCCTAATTAGATAGCTAATGAGCAACGTT
CCAAGTTCTTTAACAGACTCTTCCCTCAGCCTCTTCACTCTAGCCATCTCTTCTTCTGAT
CCTTGGCCTTTCTCTCTCTGATCGTTTTCTTGTAATATTTCCAATATCTTTCTGCCTTAA
CTAGCAAGAAAGCCACCACTCTAAAGAATTTTATTAATTTTCTTTGATTGGATCTTATTA
ATTTCGAGAGAGATGGGAAACGTAGACGAACGCCATCATCATCATTCAAGATTCCATGTT
CAATTACATTTGCCTTTTCACCTTCATCATCATGGGCATGAGAAGGAAGAATTGAAGGAC
ATCCCGAGAGGATGTGTTGCAGTATTGGTAGGTCAAGGAGAGGAGCAGCAGAAGTTCGTA
ATACCTGTGATGCACATCAACCATCCTCTGTTCGTACAGTTGTTGAAAGGAGCAGAGGAA
GA

>019C08.DAT from: 1   to: 622   Thu Jan 12 13:00:43 2006
GTGGTGAAGGTGGTATTCTGAGGAATAGTGAGGGTGAGCGATTTATGGAAAGGTATGCCC
CAACAGCCAAGGATCTTGCGTCAAGAGATGTTGTTTCCAGATCTATGACAATGGAAATTC
GAGAAGGGCGTGGTGTAGGACCATTGAAGGATCATATCTATCTTCATCTCAATCACTTAC
CTCCGGAGGTCCTTAAGGAGAGACTTCCTGGTATCTCTGAAACAGCTGCCATTTTTGCTG
GTGTTGATGTAACTAAGGAGCCAATTCCTGTTTTACCTACCGTGCATTATAATATGGGAG
GAATCCCCACAAATTACCACGGAGAGGTGGTCACTATTAAAGGAGATAATCCTGATTCCG
TGGTCCCTGGACTGATGGCTGCTGGTGAAGCAGCATGTGCATCAGTTCATGGTGCCAATC
GTCTTGGTGCAAATTCTCTTCTAGACATTGTTGTTTTTGGGCGGGCATGTGCTAATAGGG
TTGCTGAAATCCAAAGACCCAGGGAGAACCAGAAGCCACTTGAGAAGGATGCAGGAGAGA
GGACCATTGCATGGTTGGACAAGATTAGGAACTCAAATGGTTCACTGCCTACCTCANAGA
TTCGGCTGAACATGCAAAGAGT

>020A05.DAT from: 1   to: 646   Thu Jan 12 13:00:46 2006
NGAGGGTTTAAGGCAGTACCACTCCAACAAAAGAGCACTTCTTCACTTGCAAGCTCTGTT
GCCTATTTTCCAAAGAAGAGAAAAAGATGGGTGCTGACAAAGGGAAGGAGCAAAAAGTGG
AGGAAGAGAACAACACCATTGATGGTGAGCTCGTTTTTTCCATTGAAAAATTGCAAGAAA
TACAAGACGAGCTCGAGAAGATCAATGAGGAAGCAAGTGATAAAGTATTGGAAGTGGAAC
AGAAGTACAATGAGATCCGCAAGCCTGTCTATGACAAACGAAACGACATCATTAAAGCTA
TCCCGGACTTCTGGTTGACTGCTTTTTTGAGTCATCCTGTCCTAGGTGAACTTCTAACTG
AAGAAGACCAAAAGATCTTCAAGTTTCTAAGTTCTATTGAAGTTGAAGACCCTAAAGATG
TGAAGTCGGGCTACTCGATAACCTTTAACTTCAATGCGAATCCTTATTTTGAAAATACAA
AGCTCACAAAGACCTATACCTTCCTTGAAGATGGACCCACAAAGATTTCTGCTACAACAA
TAAAATGGAAAGAAGGCATGGGCATTCCTAATGGATNTGCACATGAGAAGAAAGGAAACA
AGCGATCTCATGCTGAGGAAAGCTTCTTCACATGGTTCAGTGAAGT

>020B07.DAT from: 1   to: 627   Thu Jan 12 13:00:47 2006
AGACTAATGTAGGTAAGGGAAGTCGGCAAATTGGATCCGTAACTTCGGAATAAGGATTGG
CTCTGAGGAGCGGGGCGTGTCGGGCTTAATAGGGAAGTAGGTTGGTCGACGTGCCGGGCC
TGGGCGAGTTTTAATAATTTAAAAAAATTTATTTTTTTTTTTCATAAAAACAAGCTTGGT
CCCGTGCCTTGGCCTCCTATGAATCTTTTTTGCTGCGAGATTTTAATATATAAATTTATT
TTTATTATTATTATTCTCTTCGACCGCCATTCAACGCTCAGCTCAGAACTGGCACGGACT
AGGGGAATCCGACTGTCTAATTAAAACAAAGCATTGCGATGGCCCTCACGGGTGTTGACG
CAATGTGATTTCTGCCCAGTGCTCTGAATGTCAACGTGAAGAAATTCGAGCAAGCGCGGG
TAAACGGCGGGAGTAACTATGACTCTCTTAAGGTAGCCAAATGCCTCGTCATCTAATTAG
TGACGCGCATGAATGGATTAACGAGATTCCCTCTGTCCCTATCTACTCTCTAGCGAAACC
ACTGCCAAGGGAACGGGCTTGGAAAAATTAGCGGGGAAAGAAGACCCTGTTGAGCTTGAC
TCTAGTCTGGCACTGTAAGGAGACATG

>021D07.DAT from: 1   to: 525   Thu Jan 12 13:00:53 2006
GACCAAAACCCAAAATGGGATACTCCACAACATTAGTTGCTTGTTTCATTACCTTTGCTA
TATTATTTCACTCATCTCAAGCTCAAAACTCTCCCCAAGATTATCTTAACCCTCACAATG
CAGCTCGTAGACAAGTTGGTGTTGGTCCCATGACATGGGACAATAGGTTAGCGGCCTTTG
CCCAAAATTATGCAAATCAGAGAGCTGGGGACTGCAGGATGCAGCATTCCGGTGGCCCTT
ACGGCGAAAACCTAGCCGCCGCCTACCCTCAGCTCCACGCGGCGGGAGCAGTAAAGATGT
GGGTTGATGAGAAGCAATTTTACAATTATAATTCAAATACTTGTGCAGCGGGAAAAGTGT
GTGGACACTATACTCAGGTGGTGTGGCGTAACTCAGTACGTCTTGGTTGTGCTAGGGTTC
GATGCAACAATGGGTGGTATTTTATAACATGCAATTATGATCCACCTGGTAATTGGAGAG
GACACGTCCCTACGGTGATCTTGAAGAGCACATCCCTTTGATTCC

>021F05.DAT from: 1   to: 571   Thu Jan 12 13:00:54 2006
GGAGGTGAAATGTGGAGGACACTTATTTCATGACCTTTATCAAACTAAACCTCATCATGT
ATCCAACATAAGCCCCAATTATGTCACAGGTTTTGATCTTCATGAAGGTGGGATTGGAGA
AGTTGGTTCTGTAGTTACCTGGAAATATAAGGAGGATGGAAATGCAAAGATTGCTAAGTG
TGTCATTGAAGTCATTGATGATGAAAAGAAATCAAACACATGGAAAGTGATAGGAGGAGA
TCTCCTGGAAGCGTATAACGATTTCATTGTTAACATATCCTGCAATCAGCACTGGATTAC
ATGGACACTTGAGTATGAGAAGAAGACTGAAGACACTTCAGAACCTATAACTTTCTTGGG
ATTTTTCACTTATTTGTCCAAAGATATTGAGGCGCACCATGTCGAAAAATAGAAGAACTC
ATGCTATTTGATATATCTGATCATATATAATATATGTGTATGTTTGTGTCATGACCATTG
GACAATATTGGCTATTACTTAGGATGTAAAATAAATAATAATGTTGTGTTAAAAAATAAT
TATGTCCAAATGCCAATATATAAATATGATG

>022C03.DAT from: 1   to: 565   Thu Jan 12 13:00:57 2006
GATCAGTCAACATGATGATGTTCATCCAGTTCATTTTTGTGTCACTACTCACAACCCAAG
TTTTTAGCTATGGATTGAACCGTATTATCAATGCTTATACAGCAAGTGAAGGTCAATTTC
CACATCAAGTAGAACTGTCTCGATCAAACGTCTGGGGTGTGCCAGATCAATTAGAAGTCA
GACCATATTGTGGTGGTTCAATAATTAACGAAAGCTGGATACTAACTGCTGCTTATTGTG
TCTATGGAATTCCATCAACATTATCAAGCCAAGTCAAAGTTCTTGCTGGAGCACATGATC
TCTCTGCAATATCTGAACCTTATCGACAAAGCCGCTTTGTCAGTAGTATACATATTCATT
CTTCTTATCCAGGATTAAATGCACAACATGATATTGCTCTTCTTAAACTAAATGATCCAC
TTGTTTTTGATGGACATGTTAAAGCAATTTCTCTTCCAAGCGTAAATGCCAGCCTCAGTG
GTTCAGGAACCATCAGTGGCTGCGGTTCAACTTCAAAAACTGATATTGTAAATATGCCAA
ACAAGTTACATTATGATTCAGTTTC

>022F04.DAT from: 1   to: 593   Thu Jan 12 13:00:58 2006
GGTCCAAAACAATTTTCTCTCTTATCAAATCATAGTACAACTCTTTCAGTGTTATGTACA
ACCACTTAAAGGCATCTCTTGCCTCCCCAACTGCACTATATTAGCCCTCCTCTCCCCTTT
CTCTGGAGCATCAAGAACAATGGGTTTCAATCCAAGAATCCAACTGGGTATTCTCCTACT
ACTACTCTTATCCCCATACGCTTCTGCCAACAAAACAACAGTATACGAAATCCTCACAAA
GTACAGCCTTCCTAAAGGGCTTTTACCAGACTCTGTAAAATCTTACTCTCTTTCCAGAGA
TGGCGACTTTGAAATTGAACTAGAGAAGCCTTGTTATGTGGAGTTTGAATACTTAGTTTA
TTATGCTGAGAAGATTACTGGGAAGCTAAGTATTGGGTCAATTACTGACTTAGACGGAAT
CCAAGTAAAAAGATTCTTTCTTTGGTTAAATGTGAATGAGATCCGAGTGGATTTGCCCTC
ATCTGGTAGTATTTACTTTCAAGTTGGGATCATTAACAAGAAGCTTGATATGAATCAGTT
TGAGACTGTTCATAGTTGCCGTGACAATGCTTTGGCTTTGTGTGGAGGTTCTC

>022F10.DAT from: 1   to: 645   Thu Jan 12 13:00:59 2006
GGCAACTCGTGTTCTCATACCANAGAAAAAATCTCAGTTTCCTTAGGCAATTTTCTTTGA
TTCTAAAACCAACCCATTTCAATTCTGTGTCTACTCCTCCGATTCCAACAGTTATTTCCA
ATTCTATTGTCTCCGCTAAGAGATTTGAGTTGTTTTGTTTAAGATCAGATTATAGTACCA
TGGCCAGCCAATCTAGCAAGCCTCAATCTATTTATGACTTCACTGTCAAGGATGCTAAGG
GTAATGATGTTGATCTCAGCATTTACAAGGGAAAGGTCCTTATCATTGTCAATGTTGCAT
CACAGTGTGGCCTGACTAATTCAAACTACACTGACATGACCGAGATATACAATAAGTACA
AGGATCAAGGTCTGGAGATTCTTGCATTCCCTCGCAACCAGTTCGGTGGACAGGAGCCTG
TAAGCATTGAAGAGATCCAGAACATGGTTTGCACTCGCTTCAAGGCCGAGTACCCCATAT
TTGATAAGGTTGATGTGAATGGTGATAATGCTGCTCCACTGTATAAGTTCTTGAAATCAA
GCAAAGGTGGGTTCTTTGGGGATAGTATCAAGTGGAACTTCTCCAAATTCCTTGTTGACA
AAGAAGGAAACGTCGTCGATCGCTACTCTCCAACCACTACTCCAG

>022G07.DAT from: 1   to: 573   Thu Jan 12 13:00:59 2006
GCAACACAATTTCTTACAACAACAGCTTAATTAGTTATCACTTGTCAAAAATATTGCCAT
GGCTTTAGCAAATATTTTCTTGGTTTCTCTTATGGTTGCATTAATTGCAACCCCTGTTGC
AGTAGCCCAGCTAGGAGGACTTCTCAATGGCCTTCTTGGTTCAATACGTATAGATGGGGT
TCTATTTTGCAGCCTTAACGGTATCATCAATGGAACTACCACCCCAGTTTTCCCTAACGC
ATCAGTGCAACTGCGGTGTGGAGCAGGAAATGTAGTATCAAGTACTACAACGAATGGATC
AGGAGTGTTTTCCCTCGTGTTGGATCCCCTTCAAAATATTTTGTCATCGATACTATCCAA
CTGCAGTCTAGTGGTTGCAACTCCACTCTCAACATGTAACGCGAGCTTACCATCTATCGG
GCTTTTGCAGTCACCATTGCAGCTTGTTGGGAAAACCCTAGTTGGCCTTCTTAGTGTTGT
TAATTTAGGTGCTACTGGTTTTCAGCTTCTTCCTAATCTCATTTGAACGAGCTAACCAAA
ATGTTACTCGTTAATTTATGGTTAGATAATTTG

>022G10.DAT from: 1   to: 593   Thu Jan 12 13:00:59 2006
GGTAGCAAGAATATGTCAATACTAGGCGGCAGGGAAAACAGTAACAAAATGTCTCAACCA
TATCTCCAACTCCATGAATTCAAGAAACAAGCTTCTTTCTTCCTCAAGGAAAAGATCAAG
ACAGCTAGATTAGCCTTGACTGATGTTACACCAGCTCAACTATTGGCAGAAGAAGCAACA
AATGGAAATCCAGGTGCACCAGATACAAGAACACTGAAAATGATATCAAAGGCAGCTTTT
GAAGTTGATGATTACTGGAGAATTGTCGGGATCCTTCACAAAAAATTGTCAAGTTTTGAC
AGAAAGAATTGGAGGGTGTCATATAAGGCTGTGATTGTGTTGGAACATTTGTTGACTCAT
GGACCTGAAAGTGTTGCTGAGGAATTCCAAACTGACAAAGATGTTATCAAGGAAATGGGA
CACTTTCAACTCATTGATGAGAAAGGATTCAACTGGGGGCTAAATGTTAGAAACAAATCA
GAGAGGATATTGAAGCTGCTAGAAAATGGACAACTTCTTAGAGATGAGAGAAACAAAGCC
AGGAAAATATCAAGAGGGATTGAAGGTTTTGGGAGCTTCAACATTAGGACTAA

>023D05.DAT from: 1   to: 530   Thu Jan 12 13:01:02 2006
AGAGAAATCGTAAATGAAATACCACTACTCCGAACGATATTCTACTTACTTAATAGATAT
AAACGTTATCGAAAGATAATTTTTCTAGAATTGCAAAAGTATAATTTATTATGCTTGATT
ATCGTTAAGGACATAATCAGGTGGGGAGTTTGGCTGGGGCGGCACATCTGTTAGATTACA
ACACAGGTGTCCTAAGATGGGCTCAGTGAGGACAGAAACCTCACGTAGAGTAAAAGGGCA
AAAGCTCATTTGATATTGATTTTCAGTACGAATAGATAACATGAAAGTGTGGCCTATCGA
TCCTTTGAGTCTCCGTCATTTGGAGCCAGAGGTGTCAGAAAAGTTACCACAGGGATAACT
GGCTTGTGGCAGCCAAACGTTCATAGCGACGTTGCTTTTTGATCCTTCGATGTCGGCTCT
TCCTATCATTGCGAAGCAGCATTCGCCAAGTGTTGGATTGTTCACCCGTTAAAAGGGAAC
GTGAGCTGGGTTTAGACCGTCGTGAGACAGGCTAGTTTTACCCTACTAAT

>023D08.DAT from: 1   to: 594   Thu Jan 12 13:01:02 2006
GAATCCATCATCAAATCAAGAAAGATCACTAACATCAATTACCAAATGGCTTCTTTGTTA
GTTCAATGTTTGAATTTTCTTGCCTTATGCTCTTTGCAATATCATATCTTGGCTTCTAGT
AATTTTAATCAAGATTTTGATGTTACATGGGGAGATGGTAGGGCAAAGGTTCTCAACAAT
GGAAAACTTCTTACCCTCTCTCTTGACAAAGCCTCTGGTTCTGGTATTCAATCCAAGAGA
GAGTATTTATTTGGAAGGATCGATATGCAGTTGAAACTCGTGCGTGAAAACTCAGCCGGC
ACAGTTACTACATATTATTATCATCACAAGGGGCAACACACGATGAGATAGATTTCGAAT
TCTTGGGAAATCTTAGTGGTGATCCATATATTATTCATACAAATGTTTACACTCAAGGCA
AAGGTGACAAAGAACAACAGTTCTACTTATGGTTTGATCCCACTGCTGGTTTTCATACCT
ACTCCATTCTTTGGAACCCCCAAACAATTATATTTTATGTGGATGGTACACCAATAAGAG
TGTTCAAGAACATGAAGTCAAGTGGGGTACCCTACCCAACCAACCAACCTATGA

>023G02.DAT from: 1   to: 524   Thu Jan 12 13:01:04 2006
GAACGATAACAGGATGGGGGATTTGAAGCCTACTAATCTTGATGATGTTTTTGGATCCAT
GGATTCTCAGTTGTTGTCCCAATTGCAGGGCCTATCTCCAAGAATGACATCAAACACCAG
TTCTCAGTTGTATTCTCCATCGGTTTCTCATATGCAAGGTCTCTCACCTAAGGTGACAAG
TAACACCTCCCAGCTGCAATCTCCAACCGGGCTTCAGATGCGGCAAAACATGAACCAATT
TCAAGGAAGCTATTCTAACATGTCTCAATCATCATCTCCCTTGAGAAAGCCTTCAACGTA
TGGATTCGACTCTTCAGCAGCAGTGGCTGCAGCTGTCATGAACTCTAGGTCTGCTGCTTC
TGCAAAGCAACGCAGCCAGAGTTTTATAGATCGCGGTGGAATTGGCCATCGCTCTGGCCC
CAATGGCGTTGCTAATTCACCACCTTTGATGTCATCTAATATGTCGGATTGGGGCTCCCC
GACTGGGAAACTGGAGTGNGGCTTCAATAGCGAGGACACGAACA

>023H11.DAT from: 1   to: 523   Thu Jan 12 13:01:05 2006
GGGGTTATCTGCTAAAAACTACGGTAGAGCTGTTTATGAATGTCTTCGCGGTGGACTTGA
TTTTACCAAAGATGATGAGAACGTGAACTCACAACCATTTATGCGTTGGAGAGATCGTTT
CTTATTTTGTGCCGAAGCACTTTATAAAGCACAGGCTGAAACAGGTGAAATCAAAGGGCA
TTACTTGAATGCTACTGCAGGTACATGCGAAGAAATGATCAAAAGAGCTGTATTTGCTAG
AGAATTGGGCGTTCCGATCGTAATGCATGACTACTTAACGGGGGGATTCACCGCAAATAC
TAGCTCGGCTCATTATTGCCGAGATAATGGTCTACTTCTTCACATCCACCGTGCAATGCA
TGCGGTTATTGATAGACAGAAGAATCATGGTATCCACTTCCGGGTATTAGCAAAAGCGTT
ACGTATGTCTGGTGGAGATCATATTCACTCTGGTACCGTAGTAGGTAAACTTGAAGGTGA
AAGAGACATAACTTTGGGCTTTGTTGATTTACTGCGTGATGAT

>024C11.DAT from: 1   to: 576   Thu Jan 12 13:01:07 2006
TGAGGAAACAAATGAAGATTACCCTCTGGTAAGGAGAGCCAGTAGAGGAGATCCAACTCA
GGAACCTCAACAACAACTTGAATCAATAGCAACCAGCAGGCCAAAAAGAACAATAACGAA
ACCTGTTCGTCTCATAGAGACGGTTGCTTGTGCAACCTCAATTGTAGCTGATGATGTTCC
TACTACTTATAAAGACGTTGTCCAAAGTTTAGAAGAAGATAAGTGGAGGATTGCCATGAA
TGATGAAATACAGTCCCTTCATCAGAATCATACATGGAGATTGGCCAATCTCCCGAAGGG
AAAGAAAGCAATTGGGTGCAAATGGGTATTTGCAAAGAAGGAAGGATTTCCTAACCAAGT
AGATGTTCGCTACAAAGCAAGATTGGTGGCCAAAGGATATGCTCAAAAGGAGGGAATTGA
TTACAATGAAGTGTTTTCTCCAGTTGAAAAACATTCCTCCATTAGAATTATGTTGGCTTT
GGTAGCACAATTGGATTTGGAACTAGTTCAGATGGATGTAAAAACTGCGTTTTTACATGG
AAACTTGGAGGAGGAAATCTACATGACTCAGCCAGA

>025B03.DAT from: 1   to: 575   Thu Jan 12 13:01:11 2006
TATACATGACGGAGTACCAAGTTTCGTGGCTCGTAGACCAGATCTACATGAAATTAGGCG
ACAAGATCGATTCTGGAATCGGAGTAAACGTCAACGAACGAAGGAAGAGGATTTATGCCG
ACGATTTAAACGGACTGAAATTCAAGGATATAGAAGTCGATCAGGAGAAAAGAGTTAGTA
AGAATAAGTTTTTGGCGATGAGAAAGGTTTGTTTCGCAAAAGATGTAGCGAAGTTTAGAT
CAAGGTGTGGATTATTACCACTGTCGAATGGAGCTGGACCAGAGGCGCCGAGACCTACTT
CTCATACCAGCACCACAGCAGCAGCGGTATCTCCACCTCTCGTCAGCCCTTCCGCTCTTC
CCTCACCGCTTTCTATAGCTCCTCCAACACCTCTCTCACCTCCCACCACTTCCTTCCAAT
CCCTAACCCGTGCCGAGCGACAACAACGACAATCCCAACTCCGAGCACAACATCTCGCGC
AACACATAGCTTTTCAAAAACAGAATTTACCTATCGCAAGGTTATTATATGAGAATATAA
AACAGTATGGAGGGACGGCGCTGGCGTGCGATGTC

>025B09.DAT from: 1   to: 545   Thu Jan 12 13:01:11 2006
ACAGGAACTCGCCATCTTTACAGGGACGTACTCAGATGATAACCTGCTGCAGCTCGTCAT
TGCGCCTTTTGCAGTTTGCGCAAACATGGCTGTACTCTGGTATGGTCATAGTGACAGGAG
GGCTCACTGCCTTCTTTGTTGCACAATCATACGTCATGGCCCAGATCTTCATGGCTCCTC
CATATCTGCTCAGCGCAGCTGGTGTTGGCTACCTCTCTTTGGGACCTTTTCTGGGTGGCC
TTCTCGGATCGATCCTCCTTGGCGCGACACTCGACCCTCTTATCAAATGGTGCGCGAAGA
AGAACAATGGAATCTACGAGCCGGAGTATCGTCTACTTGCTATGATTCCGTCCGTGACGA
TTGTCATAGGTCTATGCTTGTTCGGTCATCTCGCCGAGGAGGGCAAATCATATTATCTTA
CAGCCTTCTTCCATGGCATGGACCTCTTCGGAATCGTCATAGCCGCAATCTCTGCCTCAT
CTTATGTCCTGGATTCCTTCCGCGATATCAGCTCTGAGGTCTTCATCATCAACATGGTTC
TCAAG

>025D01.DAT from: 1   to: 500   Thu Jan 12 13:01:12 2006
GATCGGAACTTCTTCCATCCCTACTCCATCCACAGACTTCAATCATGCGCGCATCTCTAG
TCAACCAGCTCCGGGTGCTCGTGCCCATCAAGAGGACGATCGACTATGCCGTCAAGATCC
GTGTCGCCTCGGACGGCAAGGGCGTCGACCAGAACGTCAAGTTCAGCATGAACCCATTTG
ACGAGATCGCAGTCGAGGAGGCCGTGCGCCTGCGCGAGAAGCACAAGGACGCCATCACCA
AGATTACTGTCGTCTCGGTCGGCCCGCCCAAGACCGCCGATGTTCTGCGTACTGCGCTCG
CAATGGGCGCCGACGATGCGATCCATGTCGAGGTGCCCGACAAGGGAGCAGCGCCACTCG
AGCCCCTGGGCGTGTCCAAGATCCTGAACGAGATCGTCAAGAAGGCGGGCGAGGAGGAGG
AGGTCGGCCTCATCATCATGGGCAAGCAAGCGATCGACGATGATGCCTCGCAGACGGGTC
AGATGCTCGCTGGTCTGCTC

>025D10.DAT from: 1   to: 647   Thu Jan 12 13:01:12 2006
GGACAACTCCNGCTTACTTTCAGATCAGCAGCCAACCCCACTTCTTCTATTGGTAAAACA
TGTCGACAGTGAGACTTCCTTCCACCTGCATGTTCAAAGCTGCTCCTCAGACTCAGAAAA
AGAGCACATTTATTAAAATCCCATCTTCTCTGGGTTCTGTGCGGAGCATCTCGAAATCCT
TTGGCTTGAAAGCTGACTCTGGTTTTAGAGCATCAGCAAACATGTACAAGGTCAAGTTGG
TTTGTCCAGATGGTACAGAACATGAGTTCGAAGCACCATCTGATACTTACATCCTCGATG
CAGCTGAAGAAGCTGGAGTCGAACTCCCTTATTCGTGCAGGGCTGGTGCTTGCTCGACAT
GTGCTGGGAAGTTAGAGTCGGGTTCTGTTGATCAATCTGACGGATCGTTTCTAGACGACA
ACCAAATGAAGGAGGGTTATCTGCTTACGTGTGTTTCTTACCCAACCTCTGATTGTGTGA
TCCACACTCACAAGGAGGGTGATCTTTACTGAGTATCCTGATTTTAAGTTAAGCTGATGA
TCTTGGTCTAAGGTAAGGAAGCTATATAATGCTTTTGTCCTTGGGTTTCCGAACTAGGGT
TAAATCAAGAACATCTTTGGTTTCATAAATGCTTATGTAATGCAGCC

>025E11.DAT from: 1   to: 614   Thu Jan 12 13:01:13 2006
GGAGATCTAAGATTTTGAAAAGAATCGCAATTTCGAAGCTATCAGAAAATCCCAAACAAC
AACCATGTCTTACTACCCAAAAGGCTACCACGGGGTAATATGACGACGGAGCTGAATTCG
ACGAGTACGATCCAACTCCGTACGGCGGTGGATACGACATCGCTTTGACTTACGGTCGTC
CGCTTCCACCCTCTGATGAAACCTGTTATCAGACTTCTTCAGCTTCTGATGAATTCGACT
ATGATCGTCCTCAGTACTCTTCTTATGCTGAGCCTTCTGCTTATGGTGAGGAGGCTCTTG
AGACTGAGTACCAAAGCTATTCTAGGCCCAAACCTCGGCCCACTCCTTCTTATCATCGCC
CATCTGAGGAAGAAGGCGAAGCTTATGAGCAGCCTCAGGCCGATTATGGGTTTCAGCCTG
GGATGAATCGTCCTGTCAGTGGATATGGTGGGGAAAGTGAATACGGATCCGGGTATGGAC
GCAAGAGCGAGTATGAAGAACCCGCTTCCGAATACGGATCCGGGTATGGGGGAAAGACCG
AGTATGAAGAACCCAAACCGGAATATGTAGAACCCGCTTCCGAATACGGATCTGGGTATG
GGCGAAAGAGTGAG

>025F11.DAT from: 1   to: 588   Thu Jan 12 13:01:14 2006
GAAGACGATGATGATCTAGCTAGAGCTCTGATTGTTTTCTTCTGGGTTCAGTACCGAAGC
TTCCAGAAGCTTCTAGAACTATCGCGATCTCCTCNGGAAAACAAATAAGTAGATGTCGTC
AACGGACATTGCCGAAATGTTGGAGAAATCGAAAGAGCTTGATCGTTTAAGGAAAGAGCA
AGAGAAAGTACTCCTTGAAATCAATACGATGCACAATAAGCTTCAATCCACTCCAGAAGT
GGTTGAGAAACCGGGTGACAATTCACTGTCTAAACTTAAGATGTTATACACTCAAGCCAA
AGAGCTCTCCGAGAGTGAGATGAGTATATCCAACCAATTGCTAGGCCAGCTGGATGTGTT
AATCCCCGCTGGAGGTGCTGGGCAACAGCGAAGAAGGATAGGCAACGAGCAGAAAAAGAA
GAGGATGGAAGGTGATTCTGACATTCCCCGGCTCTCTCCTTCAATGCGAAATCAGCAGGA
GTTCTTTGCTGGCCTGAAGGGTGAACAGGTGGCTGCTAGGGTCGCGCAAGAGGATGGTGA
AAAGGATGAGTGGGTCATTGTNTAAGTTACTCATTACGACAAAGAAAC

>026G06.DAT from: 1   to: 606   Thu Jan 12 13:01:20 2006
GTGATATTCGTCGTAGAAAAGCATGGGCAAACAGACACCAACCAAACAACAATAATAGCA
ACAACAACAATATTAATAACGGACAGAGTCAATGTGCGAACAGTAACAAGAAAGAAACAG
AAGAAGATCAAAGGTCATCGTCATCAACATCATCATCATCTGAACTTACAATTCTTGTGG
ATGAAAATAAAAGACTCAAGATGGAAAATGGAGTCCTTAGCTCTGAGCTTTCAGTAATGA
AAAACAAGTGCAAAGAATTAATTGATATAGTTACCATTTTTGCTAAAAATCCAGAGAAAG
AAGAAAAAAAGCAACAAGATGAGAGGCCAATGCTATTTGGAGTAAGGTTAGAAGTTCAAG
AAGAAATGGAAAGGAAGAGAAAAAGAGCTGAACTTACTGAAACAGCCAGTGTTTTTCTCT
CTCAATTATGCAAATAAATTTCAAAAATTAAGAGGAAATAAAATGAAGAGAAATAGTGTT
AAAATAAGTGATTAAAATAATATATATGTGTACCATGTTATTATTAATATTTCATGCAAA
GTAGTAGTGTTAATTAGCATGTAGGGATTGCTACTGAAATGGAGATACTATTGATATCTA
AGTTGT

>027B12.DAT from: 1   to: 541   Thu Jan 12 13:01:22 2006
GGCCGCAGGTCTCAGTCGAAAGAGCTGAGGAAGAGGTCGTTAGGATCTCTGCAACTACAG
TGTAATGGGTAAGGGAACAGGTAGTTTTGGTAAGAGGAGGAACAAGACTCACACACTATG
TGTGAGGTGTGGGCGGCGCAGCTTTCATCTTCAGAAGAGCCGTTGCTCTGCTTGTGCTTA
CCCTGCTGCCCGTAAACGGACATACAACTGGAGTGTGAAGGCAATTCGCAGAAAGACAAC
TGGAACTGGCCGCATGAGGTATCTTCGTAACGTCCCTCGCAGGTTCAAGACCAATTTTAG
AGAAGGTACTGAAGCAGCTCCAAGGAAGAAGGCAGCAGTTTCTGCTTGAAGCCTTTGAGA
CAGTCACTTGAGAGTTGAGAGGCTATTAGTGGTAGCTTGATTTTGATAGTTCAAGTGTTA
GAGCAAGTTAAATTTTGGGGAACCTTCTATCTTAATGCCCATTGAAAAGATTGATGTGCT
TAAAGTTTTCAAAGTATGTATTCCAACTTGGCATTTTTATAAAGAAGCATTTTATGGACT
T

>027D01.DAT from: 1   to: 444   Thu Jan 12 13:01:23 2006
GAGATTTATGCGACATGGGTAATTCTAGAATTAAGCAGAACTCGTCAGTTTCTGATAATC
TGCTCTCTGTGTTCCTCTTCTCATGTCTATTAGTAATAATTCCCAAAGCAGCGGCACAGC
CACAAGATAATCAAAGTGAGTTTCAATATGCAAAGCTCAATCCACCTTTGGCAATTATCA
TAATTGTTCTAATTGCAGCACTCTTTTTCATGGCCGCTTTCTCCGTTTACATCCGACACT
GTACTCAGTCCTCTACTAGCGGTAGCGTCCGCCGAGCTCTGTCTATGCGTCGCCGTGCTG
CTGCGGCGCGTGGACTTGATGCAACCGTTATTGAGACTTTTCCGACCTTTACGTATGCTG
AAGTGAAGGATCACCATATTGGTAAAGGAGCTTTGGAGTGTGCTGTTTGCTTAAACGAGT
TTGAAGATGACGAAACGCTGCGTT

>027D02.DAT from: 1   to: 473   Thu Jan 12 13:01:23 2006
CGGGAGAATAATTTGCATATTTCCGCGAGACTACTACAACAAACGGCAGAGGTATCCTCC
CGCTTTGCCCCAGTCTGCCGAGTGTAGATGGCAAGACGAAGATCTACCCTGTTAACCTTC
GGTACACACCCCAAGATGTCACAACTCCCGTTCCCGGTGGATATGCATCGTGGTTCTGGG
GCCTGCTCAGCAAGCCGTCACATCAGATGCGAGTACGCATCGCTTCGCGTGTATATAACA
GTAGCAGCCAGGACCAGCCCTCTCGTCCTACATCGAGTTCGCAGCAAACACCGATCAAGG
CATCAGGCTACGATGCAAATATCTTCGATCAACCTGACTTTAGGAATGGATTCAGTGGCA
AGCATGGGGAGGCCGGTGATGGCATGGATGTTGATGTTGGCGGCGCTGTGAACGACGTTG
ATGGTTTTGTTAGCGAAGATGAACAGAAGGTCCTTGAAAGGGTCGCGGAGGAC

>027E02.DAT from: 1   to: 640   Thu Jan 12 13:01:24 2006
AAGGATAAGGATCCGGAGGCGATTGAGGCTGCCGTATTGTCTGGATTGGAGAAGATTAAG
GGGTCTAAGATGAAGGGAAAAGCAGAAAATGAGGAGAGCAGTGAAGAAGAAGAGGAGAGT
GAGAGTTCTGATTCGGATTATGATTCTGAAATGGAGAGGGCAATTGCTGAGAAGTATGGG
AAGAAGGTGAGTAGGAAGTTGAAGTCATCTAGGAAGCACAAGAAGAAAGACTCGGATGAT
GATGATGATGAGTCAGACTCTGGAAAAAGGAAAAAGCGGGGCAGATCAAAGAGGAGGAGG
AGTGGGAAGAAGAAGGGACACAGTGATTCGGGGGATGATGATGAAGATAAGGATCGCAGG
AAGAGGAGAAAGGAAAAGAGGAGGAAACGGGATGACTCATCAGACGAGGATGAAGATCGT
AGGAGAAGGAGAAAAAGTAGGAAGGAGAAGAGGAGGAGGAGAAGTCATAGACATGCGGAC
AGTTCTGATGAATCAAGTGATGATTCTCCTCCACGGCGCAAGCGTAGGAGCAGGAAGACA
GCCTCAGCATCTGATTCTGATGCCAGCAACTCTGATGATTCACGAGTTGGCAGGGNACAA
AAACGTTCTGAGAAGAGGAGCAGGAAGCGTCATGATGATG

>027E03.DAT from: 1   to: 513   Thu Jan 12 13:01:24 2006
GATAATCAACTCTTTTCTGCTAATTAAATCTCTTTCTTTGACACTTCAGTTTGTGACCCA
AAAGAGAAAATTTTCTAAATTATGGTTCTGAAGGAAACAAGTTTAACGATGGTACAAGCT
TCCAGCCGGCGGAGCCAACACCGTGCGGAAACGGTTGCGGATTTTTCGGCACGGCGGCGA
CGATGGGGCTTTGTTCAAAGTGCTACAGAGATTATAAGATGAAGGAAGACCACGCGACGT
TGGCTAAAGCAGCGATGGAGAAGCTTGTTATATCTAGACCTCAAGTTGACACCGCTGGAA
AATCTAGTTCGTCGGCTACGGCGACGGTTATTAAAACGGAGGTGGAGAAGACGGTGGCGG
AGGTCGCCGGGAGTGAGGCGAAGGTGGCGGTGTCAAACCGGTGTTTGACTTGTAGGAAGA
AAGTAGGGGTAGTGGGTTTCAAGTGCAGATGTGGTAGTACCTTTTGTGGGACCCATAGAT
ACCCAGAGCAGCATGATTGTACCTTTGATTTCA

>027F05.DAT from: 1   to: 616   Thu Jan 12 13:01:25 2006
GGACACCAAACCCTCCTCTCTCTAGAAATCCCTCCCCCTCTCTCTAAAATCACTCTCTGC
TAAAATTTCCCCAAAATGTGAATCTCAATCGGTTTCTATTTCTTGCCCAATAACGATTTC
GCTGCTTAATGGAGGAGATAACAAGCTTCATCCATCCTAACCATTCATAGAATTACTTAA
CCATTCATATAACAGATCGACGCTTGACAGGTTTTTTCCCCCTCCTCTGTAAGTGTTCAA
ATCCCTAATATTTTCCTTTTTCTTTTAGGAACAAAAATATCATAAAGTTGTTGTTCAAAT
CTATATCGATTTTGGGTTTTTGGCCGCGGGAAATTGAACATGAACTTCTTGGAATACAAA
AAACACCTGCACAGAAAGACTCATTTGAGGCCTATTTGGTGTTGTTGATTTTCAGTCTTG
ACAGAACTCGACTATCTTAGTTTGGGTTGTAAGTGAGAGGAACAAACGAAACAGAGTAAA
GCAAATAACTAAGCATACTTGTGGTACAAGGTCTTTTGTAGAAGTAGAGGAATCTACGAT
AAATCCCCTATTACTGGAGAAATAGACACACCAAATAAAGTTTGGGAGATCCAACATACA
CGCAAGGATGATAGAG

>027F11.DAT from: 1   to: 660   Thu Jan 12 13:01:25 2006
GACCACTTCCTTTTCAATACTTACTTTCTACTATATTGAAGAAGAAAATATGGGTGTGAA
AGGCAAGTTGATTGCCTCAGTATAGGTGAAGTGTGGAGGACACCCGATTCATGACATTTT
TCACACCAATACTCATCATATATGCAACATAAGTCCCGNGTAAGATCCAAAAATTTGATA
TTCATGAAGGTGAAACCGTAAAAGTTGGTTCGATTGTTAACTGGAAATATAATGACGATG
GAAAAGATAAGATCTGTAAGCAAGTGATTGAAGCCGTAGATCATGAGAAGAAATCAATCA
CTTGGAAAGTAATTGGAGGAGATCTATTAGAGTTGTACAATTCCTTCATTATTACCTCAT
CCCATGACCACCAATGGACTACATGGACATTCGTGTACGAGAAGAAAACTGAAGACACCC
CAGAGCCTCTCGTTCTCTTGGGTTTTGTCCTACATGTGACCAAAGATATAGAGGGTCACC
TTCTCAAGTAATCTAATCTATGCTATTCAATGGCTCATAGCCATATATATGTATGTTAAT
ACACATATATATGTGTGTGTGATGAGTATCTGGAAATATTGGCTAGTTCTAGCTAGCTAC
GTGTGAAATAAAGAATGTTGTGTCTGAAGATATATATTATATATGCACTCTCCTTCCATG


>027G02.DAT from: 1   to: 576   Thu Jan 12 13:01:25 2006
AATCTTTGGGTTATTAAGTCGGATATTAGAATTCGGCTCTTGATTTTCTACCGCGTGAAT
TATTTTGAGTGGTGGAAAGTCAGTATACCTGTATTGCCACACCTTTTGACCACTTGAAGC
CATCACATACACAACAATTCAACAAAACATATTATCAATTTAATATCAAATATGGCTGAT
CAATTAACTGAAGAACAAATTGCTGAATTCAAAGAAGCATTTTCGCTGTTCGATAAAGAT
GGTGATGGCACAATCACCACCAAAGAATTGGGAACAGTTATGCGTTCACTCGGACAAAAT
CCAACAGAAGCCGAGTTGCAAGATATGATCAATGAAGTTGATGCTGATGGAAATGGTACA
ATTGATTTTCCTGAATTTTTAACAATGATGGCACGTAAAATGAAGGATACGGATAGTGAA
GAAGAGATTAGAGAAGCATTCAGGCTGTNTGATAAAGATGACAATGGTTTTATATCAGCT
GCTGAACTCAGACATGTTATGACAAATNTGGGTGAAAAATTGACTGATGAAGAGGTAGAT
GANATGATCAGAGAAGCTGATATTGATGGTGATGGT

>027H05.DAT from: 1   to: 612   Thu Jan 12 13:01:26 2006
ACGAGACTGCCGGCAAGGAGCCCGTCTCTGGTGAGCTTGGCAAGGGTACCGTCACGGAGC
CTTTTGACCAGGGCAACGATTCCAAGGCGACTGAGAAGGCAGCTGAGAAGACTTCCACCT
CAGATGAGTTCCTGAAGCTAGATCCCACCACCCAGGGACCGACCGAGACCAAGACCGAGA
CATCGACCGACCCCAAGATCTACTCGGATAGCAAAGATGCATCCTACGTTGGCATGCCCA
TCGTTCCTCTCAACCCCGACGTTGCTACATCCAACACTGACGCCTCTTCGACGGCCCAGA
GCACCGGCATCACAGACAAGGCTGGAGTTACCGACAAGATCTGGAAGGAAACACCACTTG
ACGATATCAGTCGTTCAGGTGCACCAGGCGCCGGCCCTACAGCCACTGAATCTACAACCG
CCACTTCCACCAGCCCTGATCCCGCCATCAAGACTACTGCCCCCGACTCCGTCACAGCTG
GTTCAAGTGTGTACGCAGCTGGCGCCGGTACAGAGACGAAGACTGATGCCGAGAAGCTCT
CTGAGAACCGCGACACTCCAGGCTGGGCATCAACAGGCGTTCCTTCCGACAGCAGCAACT
TTGACGCAGCTA

>028C03.DAT from: 1   to: 499   Thu Jan 12 13:01:29 2006
GACTCTCTTTCCTCTAGCAAACCCTAAGGCCTAAGCTCGATCTCAAGTCTCGTATCGGAG
CTGCTACTTTTCCCCATTTCCGAAGGATTTTGATGTTTCATACAGTACAATTCCGGTTCA
GCGTTTATTTCTGAGATAAGGTTTCGAAGTTGCTGAAATGGCGGAGGCTTCGAGCTCTCG
AATTACAATAACGCTAGGACGCAGCGGTCAGGTGGTAAAGAAGGCAGGGTCTGTATTAGG
TCATCCCTTTCCTGATTCAGGGCCAGCAGTTGGGAGCAAACGGTCTGTCAGAGATAGGCT
AGGTACTACTGCAGATTCAACAACAGAATTGAATAATAAACGTCAGCGATGAGATGGAAG
TAGATTGAGCTCTAGTTCCTCTAGTGGCATCGATGATGCGCGGCTTGGTAAAGATGACCT
TCGATATAAAATCATGCGGAAAACTGTACTCGACCGAGGTCAAAGCAACGGCCATCAGAA
TGGGGTGGATCTTCGTGAT

>028D09.DAT from: 1   to: 458   Tue Jun 27 09:16:38 2006
TCCCGCCAGTCAGCAAATTGAACTTGGCGCAGACAATGTACCACTTTATCAGTGGCTACA
CAGCTTTGGTGGCAGGAACCGAGGATGGTATTAAGGAGCCTACAGCAACATTTTCAGCAT
GTTTTGGTGCAGCATTTATTATGCTTCATCCAACAAAGTATGCAGCTATGTTGGCTGAGA
AAATGAAGAAACATGGAGCTACAGGATGGCTTGTGAACACCGGCTGGTCAGGTGGAAGCT
ATGGATCAGGTCGCCGTATTAAGTTAGCATACACAAGGAAGATCATCGATGCTATCCACT
CCGGAGCCCTTTTGAATGCAAATTACAAGAAGACAGAGGTATTTGGACTGGAGATTCCAA
CTGAACTCGAGGGTGTACCTTCCGAGATTCTTGATCCTATGAACACTTGGCCTGACAAGA
AGGCTCACAAGGATACCCTGTTGAAGCTGGGAGGTCTC

>030B08.DAT from: 1   to: 638   Tue Jun 27 09:16:45 2006
TCGTATCGGCCATTACGGCCGGGATCTATATTTTGAAGAAAACCCTAAAAAAGTTTCCCA
GATCATCGATAACTATAGCACTAAATTACGTAGTTTTTATCGCTAATCAGTTGAAATGGG
CTTGGGAAATTCTCCTCCTTCAATCTTTTTCACATCCTTATAATCTTAGTTCTATTTCTC
GAAATGATCATGATCAGGATCAGGACCATGATCATGAGCTTGAAGTTATGCATTATGAAC
CCGAATCAGAGTCTTCGGGTTCAGTAGAATGTTCAGTTTGTTTGTGCAAGATTGAAGAAG
GAGAAGAAGTTAGAGAGTTAAGATGTGACCATCTTTTTCATCGGGTTTGTTTGGATAGGT
GGCTCGGAACGGGACGTATGACGTGTCCGTTATGTAGAAACCATCTCAAGCCACCTTCTC
TTGTTGCTAATTTGCATCAAGATGTTATTTTATTGGATTTCGTCTCAGGTACGAGGTCGA
TAGAAGGTTATCAATGGTGGATACGGTAAATAAAAAAAGGTTTTGCATAATTATGGTTGA
AGGAAGATGAACAATATATATAGTTCTTAGGAGACTTTTTTTTTTCATGGCCATTTTCAT
GCACCTCCTGTAAATTATATGGTGATAAACTTGATGAT

>030F02.DAT from: 1   to: 580   Tue Jun 27 09:16:47 2006
GATACTCCCGAGCTCTGTCCTAACAAGCTCCATTTTCCATCTCATCCCATCCGTCCCCTC
CCCAGCCCGTTGCGCGAAGTCGTCAAAGTGCGGTTCCCACACCTCGCCGGTCAATCGTCC
GCCATGGATTTCTCAGACATCTTTCGCATGGTGAATTTCGCCGTTGCGGTATTCGTGGTC
CTTGGTGGTATCGCGAAGTTGTTCCCGTTCAACGACTTCTCTCACATCATTCTCGGTGTA
TACCTGATAATATTCGGTCTTGGAACCGCTCTACTCGAGTTCCAGATTCCCCAGCAAGTG
GCACGCTATGCCTCTTTCATGTTCTCTTTCCTCGGCTGCGGCATCTTCTACATCTTCATC
GGTTCGGTCATCGTGGGTGAGCGCTGGTTCCGCATTGTGCCAGGCACCATTGTCGGCATA
ATTGGTGTGGGCTACGCTGCTCTGGAGTTCATTCCTTCTATTGAGCCCCCAGCGAACATG
CGCGACGCCGACGCTGGCTGGGGTGCCGAACAAGTCTAAGTTCGCAATCTGGTAGACAGA
GGATGGCGGTAGAGGATTCCTCATACAAGAACGCTTGCCT

>030F03.DAT from: 1   to: 454   Tue Jun 27 09:16:47 2006
GAGGGCGGCAGGGCCATGCAGCTTATGTCTCGACCAAAACTCAGGATGTGGGTTTGCTTC
CAAAAGCAAATACCTCTTTGGACGTGTTAGCATGAAGATCAAGCTCGTGCCTGGTGACTC
TGCTGGAACCGTCACCGCCTTTTACATGAATTCGGACACAGACAACGTAAGGGACGAGCT
AGACTTCGAGTTCTTGGGAAACAGGTCAGGCCAGCCGTACACTGTCCAGACGAATGTTTA
TGTTCATGGAAAAGGTGACAAGGAACAAAGGGTCAACCTTTGGTTCGATCCATCCGCTGA
TTTTCACACTTATACCATTCTTTGGAACCACCACCACGCCGTATTCTACGTGGACGCAGT
ACCCATTAGAGTGTACAAGAACAACGAAGCAAAAGGAATCCCATTCCCCAAATTCCAACC
CATGGGAGTGTATTCCACATTGTGGGAAGCCGAT

>030F10.DAT from: 1   to: 668   Tue Jun 27 09:16:47 2006
CGTATCGGCCATTACGGCCGGGGGTGCTCAACATTCCCACCAAGATTAACAAGGGTACTG
TTGAAATTATCACCCCTGTGGAGCTCATCAAGAAGGGTGACAAAGTGGGTTCCTCTGAAG
CTGCTCTGCTTGCCAAACTTGGAATCAGGCCCTTCTCATATGGCCTTGTTGTTCTCTCTG
TTTATGACAATGGATCTGTCTTCAGTCCTGAGGTTCTTGACCTGACTGAGGATGATCTCA
TTGAAAAGTTTGCCATGGGAGTTTCTATGGTTACCTCCTTGTCATTGGCCATCTCTTACC
CAACTTTGGCTGCTGCACCACACATGTTTACCAATGCCTACAAGAATGTGTTGGCCATTG
CTGTTGAGACCGATTATTCTTTCCCTCTGGCTGACAAAGTGAAGGAATACCTGGAGGATC
CTAGCAAGTTTACTGCTGTTGCTGCTGCACCTGTTGCAGCTGCTGGTTCTGGTGCTGCTC
CTGCTGCTGCTAAGGAGGAGGAGAAGAAGGATGAACCTGCTGAGGAGTCGGATGATGACA
TGGGTTTCAGCTTGTTTGATTAGGTCGGTTGTTTGTGATGATACTCTTTTAATGCCAAAA
AGATCTTTATCTCCTTTATGTNTTGAAGTATCTGAACAATATGTTAGTTTCAGCTATTAA
TTTTGATG

>032A12.DAT from: 1   to: 458   Tue Jun 27 09:16:51 2006
GGTCTGGACATCAGAATCTTGTCAAGTTTTATGATGCCTTTGAGGATGCCAACAATGTCT
ACATAGTAATGGAGTTATGTGAAGGAGGGGAACTATTGGACCGGATTCTATCAAGAGGTG
GGAGATACACAGAGGAGGATGCCAAGAGTATACTGGTTCAAATACTAAATGTTGTCGCCT
TTTGTCATCTTCAAGGTGTGGTCCACCGTGATCTGAAGCCAGAGAACTTCCTTTTTACGA
AGAAAGAAGAGGATGCACCAATGAAGGTTATTGATTTTGGTCTATCAGACTTCATCAGAC
CAGATCAACGTCTTAATGATATTGTTGGCAGTGCATACTATGTTGCACCTGAAGTACTTC
ATAGGTCATACAGTATTGAAGCAGATATGTGGAGTATTGGTGTGATAACGTATATCTTAT
TATGTGGAAGTAGACCTTTCTGGGCACGTACAGAGTCA

>033A03.DAT from: 1   to: 555   Tue Jun 27 09:16:54 2006
GATCCTCATTGAAACATTTGCTTTTGTACCATTGTGTTGTCCAATCAAGTATAGGAGTTC
GTCTTAAATCCCTCAGGACCCTTACTTTGCTGGGTGTTCTGTTAGAAAGCGACCAACTTG
AGCGTATTTTTTCCTCTTGTTTGAATCTTAATCTGTTAGAGCTATGCTATTGCAAACTTC
CTTATAAGCTATGGATCTCTGGTACAGTAACATCTGTTGTTTTCTTTGCTTGTGGCGGAT
TGGAAGAGATTGATCTTTGGGCTGCAAATCTTCACTCATTTGAGTGTAACTTCTTTAGCA
AAGTAAGATTTTATTTTTCTTTTGTTCCCATGTTGGAAAATGTAATGATTGATTTAAAAG
GAGCCACTGCAATGCCATACATATTTGGTGATTTTGCAAGAGATTTACCAGCTCAGGTTA
AATCTTTAGCAGTCAAAGCTAGTCAGTCTCAGATAGAATACTTCCCAATAAAGACATAGA
TGTTCAGAAACCTTAGGGAGCTAACCTTGGTGCTTGTGTTCACGCACGACTTTGACATAG
TCAACATTTCGCCTA

>033B07.DAT from: 1   to: 579   Tue Jun 27 09:16:55 2006
GGATTTTGGAATTGAAAATTCGGAGATAAAAGATGAAATGTTCAAAGAAATCGAAATAAT
TATAAACTCAGCTGCAACTACTAGATTTGATGAGAGATATGATATTGCCATGAATATCAA
TGTCCTAGGTGCCGTCAACGTCCTCAAGTTTGCTAAAAGATGTGAAAAAGTGAAGATTAT
TGTTCACGTATCCACTGCTTATGTTTGTGGGGAAGGGGAAGGAGTTATACCAGAGAAATC
ATTCATTTTGGGTGAGACACTCAACAAAAACTCCTACTTAGACATTGATGTGGAGAGGAA
GGTGATAGGAGACAAACTTAAGGAACTTGAAGCTCAAAAATTGACATCAAAGGAAGTGAC
GATAGCCATGAAAGACCTTGGCATTCAAAGGGCAACTTTGCATGGGTGGCCAAACACATA
TTCCTTCACAAAGGCAATGGGAGAGATGCTTTTAGGACATTTGAAAGAGAATTACAACTT
GTTATAATACGTCCAACAATTATCACTAGCACTTATAAAGAGCCATTTCCAGGATGGATT
GAAGGAGTNCAAACAGTGGATTCATTTATCTTGGGATAT

>033C01.DAT from: 1   to: 537   Tue Jun 27 09:16:55 2006
GATCCCACTTGTTGCTTGGCAAGTCTCTCTTCATCGCAGACATAGAGAAAGACCGACTTC
CAGTATTTTATAACTTGATGCATTTGGAGTTGAGTATGGAACTTGAAAATCATACGATTG
GACCATTGAAGGAACTGCTCCAATGTCTGCCAAAGTTGCAATCACTTCATTTTTCTGAGG
GATTTGCCCCCTGCATGCGCCTTTGTGAAGATGACTGGAACTTGGGATCTGTACCATCCT
GTTTCTTGTCTAGTCTCAAGACAGTGACATACACCAATTTTCATGGTAATGATACAGAAA
TTTCTTTTTTAAGAAATTTGGTGAACAATGCAATAGTTTTGGAGAAGCTGAACATAGTGT
GTTCAAAGATACGTTTCGGGGATCCAAAGAAGCAAAAGGAAGTTAAAGTTCAACTGCAAA
GTCTTCAGAGGGGATCAGTTTCTTGTGCTATCAAGTTTATGTAAAACCTCAAAGAGCCTT
TACCTTTTATTGTAGGTGTATGTGATGCAGTTTTCTACAAGCAGTTAGTTTGCAAGC

>033H11.DAT from: 1   to: 554   Tue Jun 27 09:16:58 2006
AACCGTCCAAATAAGAAAATTTAATGACAAAAACTTTAATGCCCGGGAAATGGTGGCGCT
AGCCGGTGCCCACACGGTGGGTTTCACCAGGTGCGCCACCGCGTGCAACAGCAACAACGT
TGACCCAGCGGCACGTCTTCAATGCAACTGCTCCGTCACCCAAAACGACACCAACTTGCA
ACAACTGGATACAACTCCTGCTGTGTTCGACAGAGTTTACTTCCAGGACTTAAACAGGAA
CCAGGGCATACTTTTCTCGGATCAAGTGTTGACGGGGTAATACCACCACTGCTGCTATTG
TTACGACCTACAGCAATAATGGTGCTGTTTTCCTGGGAGATTTTGCTGCTGCTATGATCA
AGATGGGAAACTTGCCTCCCTCACCGGGCGTTCAATTGGAAATTCGTGATGTTTGTAGCA
GGGTCAATCCCAGCTCTGTGGCTTCTATGTGAAAGGAAAACTTGAATTTGGCAAAAAGGA
ATTCATGAACTCGCTATTAGTTGGTTGATGTTTTCTTAAAATAAAAGAATCACTGGTTCG
TGAATGTGGTTCTA

>034A04.DAT from: 1   to: 489   Tue Jun 27 09:16:58 2006
GAAAAGGCTAAACTGAACAGCCAATTGTAACTGGGGGTGAAACTGAGAAAGAAAGAACTA
AGGAAAAGCTAGAAGGAGTTTTTGAAGGTGATAAAACTATCTGCTCAGTTGGAGGGCATA
ATGACCCTGTTATAGTTACAGTCACGACTGTGCATGAAAGCAGAGATGAAATTTTTCATG
AAGCCTCCGAAGACAGCAAAGTAAGCAACCAATGCCAAAGCGTTGGAGCCTACCAGTGCA
ACTGGATTGGATTCCCAAATAATTAGTGATTGTGATGTGAAAGAGCCAGCTGGTTTGGTT
GTCGATACTGATTTGAACGGTCGCGTTGTTGATAACTTCCATGCAGGAGATGGCCTTAAG
AATGCCACTGGGGTCATTTCATCAGCCTCACTGAATGAGGGTAATGACAAGCTCATTAAA
CAGAACGACACGGTTTCTGCAGTGGATATATCAACGAATTCGAGCAGCAGAGCCGATAGC
CTAGATGCC

>034F05.DAT from: 1   to: 547   Tue Jun 27 09:17:00 2006
GAGGAGTTTCTACTTTTATGCAAGAGATGCTTGAGACTGCGTCGATCTTGAAAGGAGCTA
CTGATAGATCATTGATTATAATTGATGAGTTGGGCCGTGGTACATCAACCTATGATGGCT
TTGGTTTAGCTTGGGCTATTTGTGAGCACATTGTTGAAGAAATTAAGGCACCAACATTGT
TTGCCACTCACTTTCATGAGCTGACTGCATTGGCCAACAAGAATGGTAACAATGGACATA
AGCAAAATGCTGGGATAGCAAATTTTCATGTTTTTGCACACATTGACCCTTCTAATCGCA
AGCTAACTATGCTTTACAAGGTTCAACCAGGTGCTTGTGATCAGAGTTTTGGTATTCATG
TTGCTGAATTTGCAAATTTTCCACCGAGTGTTGTGGCCCTGGCTAGAGAAAAGGCATCTG
AGTTGGAGGATTTCTCTCCTATTGCCATAATTCCAAATGACATTAAAGAGGCAGCTTCAA
AACGGAAGAGAGAATNTGACCCTCATGACGTGTCTAGAGGTACTGCCAGAGCTCGGCAAT
TCTTACA

>035D03.DAT from: 1   to: 493   Tue Jun 27 09:17:03 2006
CCCGATCACAATTCTGCTTAACCCATTTCTTATTCAAGTACCAAAAAATGGCAGGAATCA
TTCACAAGATAGAGGAGAAACTCCACATTGGAGGCCACAAGGAAGGAGAGAAAGACAAAC
ACCATGAGGCTGATAAGCACAAGGAAGAAGAGAAGCACAAAAAGGATCACGGCCATAGCA
GCGGAGAGCACAAGGAAGGGATTGTTGAGAAGATAAAGGAAAAGATCCATGGAGAAGAAG
GCGGAGAGCACCATCACAAGGAAGGAGAGGAGAAGAAGAAGAAAAAGGACAAAAAGGACA
AAAAGGAGAAGAAGCACGATGGGCATGACAGCAGCAGCAGCGACAGCGATAGCGATTAGA
TCTAATCCTCGATCCCTAAATAATGATCCTTCCTTATTAGCCTTTCTCCAATGTATNTCC
TACTGCTTCCTGATATAGATCTATCTTCCTTACCACTTAGCAGTTGCTTGTATGTTTTAT
TGGAATGTAATTA

>035F12.DAT from: 1   to: 601   Tue Jun 27 09:17:04 2006
GACATCAAATCATCTTCATCTTCTCGTCCTAGTCCTTCCCAAAAAAATCCTCCAGTCCTC
GTCTATCTCTTGTCAAATCTTTGACCTCGTCCTCGAATTATCACATCACACCACTTCCAA
CCATCGATAATCGCTACAGTATCAGAATGTTCTCTTTCGCCAAGACCCTCTCCATCGCCG
CCTTGGTAGCTACCGTCCTTCCTTCCGCCACCGCTTCGCCCACTCCCACTCTGGACACCC
TCGACCCTAACCACGTCTGGGGTGTCGACCTCTCCATCCCTTTTTGGTTGTGTTTCGAAA
ATAACCTCGTCTTGAGCCCGGTCTGCAAGTGTGTTCCTTATTACGGGAAGGTCGGTGGGA
AGCGGGATGTCAGTGAGGTCGTCCGGAGTAACGGGTTGGAGAAACGAACCCTTTGGATCG
AGAACAAGTGTGTGGTCCCAGCTAAATACAGACCGGATATCATCGAATGGCACGGAGGAT
GTTGCGAGCAAGCCTGTGAGGCCTGGTGCGGCAACACTTGTCTGATGAAGGGAGAAGTCT
GCGTCTCCGGCAAGCCTCAGAAGCCCGCTACTCAGACCGGACACTACGATCACTACGGTT
C

>036E04.DAT from: 1   to: 550   Tue Jun 27 09:17:07 2006
GAAGAACTGCTGCGCCGCGGGAAATCTTCTCTATACAAGTTCTCGGACGAGGTTTTTGAA
CAGAACTTCGATAGGCGAGAGGTGTAAGCACCGCGAGGTGTGAAGCGATCTCGTACTAAA
CGAAACGACTTTCACTTTCCATAACAAAAATGAAAGAAAGTCAACCTATTCCTTTTAGTC
CGATTCGATTCGCTTGCCTCGAAGACTGGAATTAGGCCCCTACTGATGATAGGATTGATT
CGAAGCAAAGTCAATGGTCCCTTCTCCGCTACGGGAGATGCTAGAAGAAGATAAGCACTC
CGCTATATCTTTGATAAATAGGGTAAAGGAGTAACCTTATAGAGAGTAGTAGATAGTAGG
TATTGTAACCTTGATAGGACAGATCTATCGATATTCTATGCTTGAATAGTAATGGAAAAG
CTTGGAGTAAAGGAAGATTCCGATAAAGGAGTGAGTTAAGATAGCCATAGCTATAGTCAA
AGTGGATAGATGCCTATAAAACCACTAGGAGAAGTAAGAGTATCGGATGATGGATCCGGG
AACTTCCAAT

>036G11.DAT from: 1   to: 642   Tue Jun 27 09:17:08 2006
GAAGAAAGTTCTTATTCAGAACAATGAACAGTTGGAGTTGGTGAAAGAGGAGATCCGCGT
TTCGTCTCTGTTTAGCCATCCCAATCTGCTTCCTCTCCTGGATCATGCTATCATTTCGGT
CAAGGCCACACAAGATCAGCCTAAGAAGCATGAGGCTTACTTGTTATTTCCAGTCCATTT
GGATGGGACATTGCTGGATAATGCCAAAACCATGAAAGCAAAGAAGGAGTTCTTTTCCAC
TTCGGAGGTGCTTCAAATATTTCGTCAGCTTTGTGCAGGTCTCAAGCATATGCATAACTT
TGATCCACCCTATGCACATAATGATGTCAAACCTGCTAATGTACTTTTAACGCATAGAAA
AGGACAGACACCTCTCGCAAAACTAATGGATTTTGGAAATGCGCGTCCTGCAAGAAGGCA
AATTCGTTCTCGTTCGGAGACCCTACAGTTGCAGGAATGGGCATCTGAGCATGTTGCAGC
ACCTTTCCGCGCACCTGAATTGTGGGATTGCCCAAGCCAATGTGATATTGATGAAAGAAC
TGATATCTGGTCATTAGGTTGTACTTTATTTGCAATAATGTATGGAGTATCTCCTTTCGA
GTATGCATGTGAGGAATCTGATGGAAGTCCGCAGTTGGCTAT

>036H02.DAT from: 1   to: 525   Tue Jun 27 09:17:08 2006
GACTACCATCACACGGACTTCTCGACTTTCTCCTTGGTTAGGACTTTAAAACTATCGCAA
ATGGCTGACTTGAAAAGCTACGAAGTAGAAGAGTGCAGGGCGGCCTTCGAGGTGTATGAC
ACGACGGGAGAAGGGAAGATCGACGCCGTCTGGCTGGGATCTCTCCTCCGCGCACTCGAC
CTCAGCGTCACCCAGGACACCGTCGAGAAGTCCGGAGGCACCAAGAAGGAAGGCGAGAAG
ATGATGACTCTGGAGGAATTCCTGCCCATCTTCAGCTCTTGCAAGAAGTCCAAAGACATC
GGCCAGATCGAGGATCTTCTCGAGGGACTCAAAGTGTACGACAAGAACGAGAACGGCACC
ATGATGGCTGCCGAATTGGCACACGTACTCCTCTCACTCGGTGAGAAACTGACAGACAAA
GAAGTCGATGAAATCTTCACTGCCTGTTGTCCAGCTGAAGATGAAGATGGCTACATCAAA
TACGACATGCTCTTGAAGACTCTGTTTGCTGGACCATTCCCTGAA

>037B05.DAT from: 1   to: 632   Tue Jun 27 09:17:09 2006
AGTGAACTGTAATTGTGAAAAGATTGGAAGATCTGGCCAAAGAAGGTGATAGCCCTGTAG
ATTCGTTCCCATGGTTCGATCCTTCCCAGTAAAACGCGGCGTGTTCGAATTCTGATCGCT
TTTACGCGAGAAAGGGGGACCACCCTCTAAGCCTAAGTATTCCTCAATGACCGATAGCGT
ACAAGTACCGTGAGGGAAAGGTGAAAAGAACCCTATTTAGGGAGTGCAATAGAGAACCTG
AGATCCGATGCGAACAATCAGTCGAAGGAGCGGAGCTTAGAGCCTTTACTTTATGTAAAG
CGCACTCACTCTAACGGCGTACCTTTTGCATGATGGGTCAGCGAGGAAATGGGAACAGCG
GCTTAAGCCATTAGGTGTAGGCGCTTTCCAGAGGTGGAATCTTCTAGTTCTTCCTATTTG
ACCCGAAACCGATCGATCTAGCCATGAGCAGGTTGAAGAGAGCTCTAACAGGCCTTGGAG
GACCGAACCCACGTATGTGGCAAAATACGGGGATGACTTGTGGCTAGGGGTGAAAGGCCA
ACCAAGATCGGATATAGCTGGTTTTCCGCGAAATCTATTTCAGTAGAGCGTATGATGTCG
ATGGCCCGAGGTAGAGCACTCAATGGGCTAGG

>037H03.DAT from: 1   to: 571   Tue Jun 27 09:17:12 2006
AGAGACACGTCACCTTCTTCCTCCAAGCGCTCAAATATGCCGTGTTTGCGAGGGATACGC
AAGGGTCTTGCCATACGTTGCAGGTGGTCGGGATGGCGTTTAGGAGGATCGTCTGTGATC
GAGCGACGAACGACGTTTACGTGGACGTCGGGAGGACGACGATGACGACGAACCACAACA
ATAACAACAACAACAACGACTATGGGCAGGAGGACCTCGAGGTCGTAGACATGTCCCTGG
GCGAGCTGATTTACTATGGGTTCGTCGCAGGCGCGATCCCGATCCCACCACCACCGAGTG
AACGAACACCCGAGCCTGCGATGGCCAACAAGAACAAGTCCCCCCACGAAGCACCGGTAT
CGACCCCGACCCCGGACTCGGCACGAAACTTGTTCTATCACCTATCCAAGCCCGACCCCT
ACCCGGACCCGGACCCGTCATCCTCTAACTCTAACTCCAAATCGATGCGCGACACGCCCT
GTTCTCGTTTTCCCACCACATGGGTCGGTCGCACTACGACGTCCTCCGGAGTAAGGTAGA
CAGGACTCTTTCTTCAGAGGGTCTGTTACAG

>038H01.DAT from: 1   to: 536   Tue Jun 27 09:17:16 2006
CGGCGGGGGGGACATCAGTATGGACAATCACAGGATACAAGTAGTGTTATCCGCAGCATT
CTCAGCTTGAACAATTACCTCCACTGCCAACTTCAAACTACTCCCAACTTTCCGTGATCC
AGTATCTCTCAGCAAGATGACGCACAATGACAAGCAGATCATTCTCATCACCGGCGCAAC
AGCTGGTATCGGCTTCGATACAACCATCTACCTCTCCGCCGACTCCCCAAACAATCACGT
CATAATGGGCGCACGCAACCCCACTAAAGCTGCCACCAAAGTCCAAGAAGTCCAAGCAAA
AAATCCGAAAGGCACAATCCCCTNGGGTGGAACTCGACACGAACTCAGACGACTCCATCG
ATGCGGCTGTCGCACAGGTCGAAAAGGACTTCGGTCGTCTCGACGTCCTCATCAACAACG
CCGGCATCTCAGCCGAAAGTCCCAGCGACGTATGGACCACACGCGCCGCTCTGCGCGCCA
CTTTTGAAACCAACGTGAACGGCCCCACCATCCTCACGCAGGCCTGTCTCCCCCTA

>039E08.DAT from: 1   to: 556   Tue Jun 27 09:17:17 2006
GGACGCAATACCTCGTCACTTTCTCTTCAACCAAAAAAGAAAGAAAAAGCAGTGGGGAGA
CGTTTGAATTGGAAATAGGAAGAGAGCAAAAATGGTGGACTTGGCAAGGGTACAAAAGGA
GCTGCAAGAGTGCAACAGAGATGTTGGGGTTTCAGGAATAAGTGTAACCCTTAAAGGTGA
CAGTCTCACTCACTTGATTGGTACAATCCCTGGTCCTCTTGGTACTCCTTATGAAGGTGG
TTCTTTCAAGATCGATATCACTCTTACTGATGGCTACCCATTCGAGCCTCCAAAAATGAG
ATTTGCCACAAAAGTTTGGCATCCTAATATAAGTAGCCAAAGTGGAGCAATATGCCTAGA
CATCCTGAAAGACCAGTGGAGCCCAGCGCTAACTCTCAAGACAGCTCTCCTTTCTATACA
AGCATTACTCTCTGCTCCTGAACCTGATGATCCACAAGATGCAGTTGTTGCACAACAGTA
TCTCAGAGACCATCAGACCTTTGTTGGCACAGCTCGTTACTGGACTGAAACATNTGCGAA
AACACTTGGCACCGAG

>041E12.DAT from: 1   to: 733   Tue Jun 27 09:17:22 2006
GATTGAAATTTTCTTTTTTCCTGTGCACTGTCGTTCGCTGTATTTGCTCAGACTTATCCG
GAATTTGGGGTCTGCTCTATCACCACCGTCTTCATCTCTCCCAACCCTAACCTTCGGATC
AGGTCTGAGCATCCAAGTTTCGAGATTTGTGTGCGCTTGTTGTCTTCTATTACTCAACCA
AGTTTCATGTCTGATCTCGACGCCCAAATTCCTACTGCTTTTGATCCCTTTGCCGAGGCA
AATGCTGATAATTCTGGGGCTGGGTCAAAAGATTACGTGCACATCCGTATACAGCAAAGG
AATGGTAGGAAAAGCCTGACAACTGTGCAGGGGTTGAAGAAAGAATTCAGCTACAACAAG
ATACTGAAGGATCTCAAGAAAGACTTTTGCTGCAATGGTACTGTCGTCCAGGATCCTGAA
TTACGCCGGGTTATTCAACTTCAGGGTGACCAGCGTAAGAATGTTTCGACATTTCTTGTT
CAGGCTGGAATCGTGAGGAAAGAGCACATCAAAATTCACGGTTTCTGATTGCTATCATCA
ACCTCGCTGCACAGTTATCCTACTTGTTATGTTAGTGCCAGAGATGCTATCCAAACTTGG
TTCTACTGGAACTTGCTAGTGTCTAATATCTGCTGGTTTGATATAAATACTGTATTGCTT
GCTTCTTTATGTTCTGTATGTTGAATATGAGTTATGCTATATTTTCAAGCACAAGCACTT
CACGGAGTAGTGA

>041F09.DAT from: 1   to: 594   Tue Jun 27 09:17:22 2006
GAAGAACATCCTGTTCTATTGACAGAGGCACCATTGAATCCACGACGAAACAGAGAAAGA
GCCGCTGAAATATTCTTTGAAACATTCAATGTCCCTGCGCTGTTCATTTCAATGCAAGCT
GTTCTAAGCTTGTACGCCACTGGTAGAACTACTGGTGTCGTTTTAGATTCAGGTGACGGT
GTCACTCATGCTGTTCCAATATACGAAGGGTTTGCCTTACCTTTGTCAATAATGAGACCA
GATATTGCTGGACGCGATGTAACCAGATACTTGAAATTATTACTGAGAAAAGAAGGTTTG
ATTTTTAACACTACCGCAGAGTTCGAAGTTGTTAAAAGCATTAAAGAAAAGATTTGTTAT
TTGACTAGCAATCCACAAAGAGTTATTGATGAATTATCTGGTACCGGTGGTGACATTGAA
AAGACTTCTTACACTCTACCGGATGGAAGTCAAGTTGACATTAGCGCTGGTCCACGAGTT
CGAGCTCCGGAAATTTTATTTAGACCTGATTTGGTTGGATGTGAATTTGAAGGTGTTCAC
GAAGTGTTGGTTTACAGTATACAAAAATCGGACCTTGATTTACGCAAAGTTTNT

>042A05.DAT from: 1   to: 587   Tue Jun 27 09:17:23 2006
ACGAAAAACAAAGAGATTAAGGATGGAATCATCACCGTCGTCATCGTCAGTGATAACTCC
AGAAGATGTAATGGGGACTTTGATGAACGACGGCACAATCGATTCCATGAGGTTGAAAAT
CATTACTCACCTCAAAGCTAATGAAGAACTCAAAAATACCACCATAAAAATGGTTGAACA
AAGCAGGGTTCTTAACACCCNCTGGTGCTGAAAAGCAGACCAAAAGAGAGCTATTTGATG
CACTCCGGCAAGAACTTGAGACTTCAGTGCTTGAGAAAGCTTCTAAATCAGTTTGGGAGC
TTATTTTGGATAACAATGGGATAGGGAAGGAAATAAGTGAAACTGTTGAACAAGTATTCT
GTCGGTTGAGTGGAAGAGAACCACCATTATTTGTGTCGGATTTTGGACCTCAACCAGAGA
AAGAGAAAGAGAAAAAGAGTGGGCAAGACTGGCAGAAAGAGGAAAGCCGGGAAACTGGAA
AAGATAATTCTGTATCTGCAGCAAAGAAGAGAAAAATGAATACAGAAGAGGGGATTGATG
AAGCCGCTAGCAAATCTAGTGACAAATCAACCTCATCAGATGATTCT

>042B08.DAT from: 1   to: 553   Tue Jun 27 09:17:23 2006
GAATCATTCAATAATCAGATCTATTAGTTAATAGTTATCCAACAATAAGTGCTTACTAGT
TCCGAAATGTCTTCATTCAGTGCAATCGTTATGTTCGCTCTCGTAGCAGTGGCTGCCTGC
GATAAGGCACCATACGCGCCCTCTGGTTACAAACCCGCCAAAGCATTTTTACTGCCCCTC
AGGCAAGCAGCAGCAGCGGCTGCCCCGGCTCCATCAGCCCCCTACACGGCCCCATCAGCT
TTCAGTGCCCCGGCCCCCTTCACGGCGCCCTCAGCTTTCAGTGCTCCGATCTACCCGTAC
GTACCGGTCGAAAGTTTCGAAGCCGCGAACGCCTGACAAGAAGTTGAAACGATTGGCACA
CCTGCCCCAAGAACAGAGAAGAAAGAAGCTGAAGTAGGACAATACTACATTCTGTCACCT
GAGGGACGCCTTCAAAAAGTTGAATACTTCACTGCAGCTCAACCGCAATCTGAGTTTGTC
CAGCAGTACAACCAGTACAACCCGAGAAGCGCGAAGGTTCAACAGTTCAAAGGTGGAGTC
TCTAACTTTCAGT

>042C07.DAT from: 1   to: 482   Tue Jun 27 09:17:24 2006
GGGGGTCGCAGTGACCAGGCCCGGGCGACTGTTTACCAAAAACACAGGTCTCCGCAAAGT
CGTAAGACCATGTATGGGGGCTGACGCCTGCCCAGTGCCGGAAGGTCAAGGAAGTTGGTG
ACCTGATGACAGGGGAGCCGGCGACCGAAGCCCCGGTGAACGGCGGCCGTAACAATAACG
GTCCTAAGGTAGCGAAATTCCTTGTCGGGTAAGTTCCGACCCGCACGAAAGGCGTAACGA
TCTGGGCACTGTCTCGGAGAGAGGCTCGGTGAAATAGACATGTCTGTGAAGATGCGGACT
ACCTGCACCTGGACAGAAAGACCCTATGAAGCTTCACTGTTCCCTGGGATTGGCTTTGGG
CCTTTCCTGCGCAGCTTAGGTGGAAGGCGAAGAAGGCCTCCTTCCGGGGGGGCCCGAGCC
ATCAGTGAGATACCACTCTGGAAGGGCTAGAATTCTAACCTTGTGTCAGGACCTACGGGC
CA

>042E10.DAT from: 1   to: 550   Tue Jun 27 09:17:25 2006
GAGTCTACAAGAACAACGAAGCAAAAGGAATCCATTCCCCAAATTCCAACCCATGGGTAG
TGTACTCAACATTGTGGGAAGCCGACGACTGGGCAACGAGAGGTGGATTAGAGAAAATAA
ATTGGAGCAAATCCCCATTTTACGCATATTACAAGGACTTTGACATAGAGGGATGTGCAA
TGCCAGGACCAGCAAACTGTGCCTCAAATCCTCGCAATTGGTGGGAAGGAGCTAATTACC
AACAACTCAGTGCTGCGGAAGCAAGGCAATGTCGCTGGGTTAGAATGAACCACATGATCT
ATGATTATTGCACCGACAAATCCAGAAATCCAGTCACCCCACCAGAATGTGTGGCTGGAA
TATGAAACTTTACATCAACTGTTAATTATTTATACATATTCATTCCTACTTATAGATATC
CGTACATGTGACCCTACAAAAGAAAATTGTTATATTTGTATTGATATGGACAGTCATGCT
CATGTCTGGATGCTCGGTGATATTGTGAACGTGAGATGAGCACTAAGATTAAGGAGTGGG
AAAAAGTCAG

>042F01.DAT from: 1   to: 501   Tue Jun 27 09:17:25 2006
GATCGTCCATCATTGTTTTTGCGAGTTCAAGATTGGTTTATCCATCTAAGGTCAAGCCAC
AAGCAAAAAACAAACCATGTTGTCCAGATTAGCTCTACGTTCAGAACTGTTCCGAGTAGC
ACCACTATGTGCTAATGCTGTGCGCACCACACAAACCAAACCAGCAGTCTCTTCCACTAA
TGAATCAATCATTGTACCGGGGTTCCCAAAACCTAATGGCCTACCTCAACCGAATCCATT
TGATGGACCTGAACGTGATCTGGTGAATTTTCCCAGAATGGTAAGGTTGGAGGAACCAGC
TAAAACTAGATATTTGTTCGTGCCCGAAGAATGGTTTGAAGTATTTTACAAAAAGACTGG
AGTCACTGGTCCATATGTTCTTGCTGCTGGTATCACAACTTATGTATTAAGTAAAGAAAT
ATGGGTGGTTGAACATGAATNTCCTTATGTATTAGCTACTATTGGTTTATTCTATGTTGG
ATGGAAAAAACTTGGAGCATC

>042H02.DAT from: 1   to: 483   Tue Jun 27 09:17:25 2006
GGGCTGCCTTCGGTATCTTCTTCAACCACGGACAATGTTGTTGTGCTGGATCCAGAGTCA
TTATCCAAGAGTCCATCTACGACAAGTTCATGGAGAAGCTGATCGCTCTCTCAAAGAGCA
TCGCAGTCGGTGATCCATTCAAGGAGAACTCTTTCCAAGGTCCACAAGTCTCCCAACTTC
AATACGACTGTACCATGGCTCACATTGAAGAAGGAAAGAAGACTGGAAAGTTGGCTCTAG
GAGGTTCAAGAAAGGGAACCGAAGGTTACTTTATCGAACCAACGATCTTCACTGACGTCT
CTCCAGACGCCAAGATTGCTCAAGAAGAAATCTTCGGACCAGTCCTAGTCTGCAACAAGT
TCAAGGATGACGCTGATCTTCTCAAGCAAGCCTCAAACACCATCTACGGTCTAGCTGCTG
CAGTTTTCACTCAAAACATCTCCAGAGGTCTCTCTGTCGCTCACAAGCTCCAAGCTGGTA
CCG

>042H06.DAT from: 1   to: 457   Tue Jun 27 09:17:25 2006
AGGTTGTAGAAAGATGAGGAGAGTTTTCGGTGTTAAGAAACAAACAGAACCTCCTCCCTC
CATTCGAGACGCTTCCGATCGGATCAATAAAAGAGGTGACACCGTTGAGGAGAAAATCAA
GAAGCTTGATGCTGAACTTGCGAGATACAAGGAACAGCTGAAGATGACCCGGCCAGGTCC
AGCTCAGGAAGCTGTAAAAGCTCGAGCAATGGAGGGTATTGAAGCAGAAAAGAATGTATG
AAGGTCAACGTGACATGCTCTACAATCAGACGTACAACCTAGATCAAGTTTCATTTGCTG
CTGAAGGAATCAAAGATGCTCAGCAAACAATGTCAGCTTTGAAGTCGGCAAACAAGGAAT
TGAAAGGAATGATGAAGACAGTGAAGATTAATGATATAGATAACCTGCAAGATGAAATGA
TGGACCTGATGGATGTGAGCAATGAAATTCAAGAGAC

>043B12.DAT from: 1   to: 549   Tue Jun 27 09:17:27 2006
CTGATAGGTCAAAGAAGGAGATGGAATTTGCTATGAGGAAATTTTATGGCACATTTGATC
GAGTGGAAACTAGACGTTACATCGAGTCATACAAAATGGACAGTTTTAAGATCTTAAAAG
CGGCTTACAGATGGGAGGGATACTCAACCGTCGGATTCCGTTCAGAGAGGGTTAGAATTT
TCTTTTTGGCACTTTACAAAATGGTAGAGGAAATTGCGGCAAAGGCGGAAACTAAGCAGG
GTCGATGTGTCAAAGATCACCTTATTAACTTGTGGATTGATATGTTGAAGTGTATGCTGG
TGGAATTGGACCTTGGAAAATTAAATCAACTACCCCAAGCATAGAGGAGTACTTGTCTGT
TGCATGTGTAACTATTGGTGTTCCATGTTTTGTTCTCACATCACTATATCTTCTTGGACC
AAAACTGTCCAAGGATGTCATAGAAAGTTCTGAGGTCAGTGCCTTATGCAATTGTACAGC
TGCTGTGGCCCGATTGATNTATGATATACACAGTTACAAGAGAGAACAAGCAGAAAGTTC
AACAAATAT

>043G02.DAT from: 1   to: 536   Tue Jun 27 09:17:29 2006
TCTTTGTGAAGCATGGCGGAGCATTTGGCTTCTATATTCGGCACGGAGAAAGATAGGGTG
AATTGCCCTTTCTACTTTAAGATCGGTGCGTGTCGGCATGGTGACCGCTGCTCGAGGCTT
CACACAAAGCCTAGCATCAGCCCTACCTTAGTGCTGTCTAATATGTACCAGCGCCCTGAT
ATGATTACCCNCTGGTGTTGACCCACAAGGCCAGCCCCTTGACCCTCGCCAGATCCAGCG
CCACTTCGAGGACTTCTATGAAGATTTGTTTGAAGAGCTTAGCAAATGTGGAGAGATTGA
AAACCTTAACATCTGCGACAATTTAGCTGACCATATGGTTGGTAACGTTTATGTCCAGTT
CAGAGAGGAAGATCATGCTGCAAGTGCTCTTCAGAATCTTACTGGAAGATTTTACGCAGG
ACGTCCAATCATTGTCGACTTCTCTCCAGTGACTGATCTTCGGGAAGCCACTTGTAGGCA
GTATGAGGAAAATGTATGTAACCGAGGTGGCTATTGCAACTTCATGCATCTGAAAA

>043G10.DAT from: 1   to: 642   Tue Jun 27 09:17:29 2006
GAATGGAAGTGAATTCAAACAGATTACTCTTCATAAAAGTTGGTAAATTTAAGATGAAAG
GTTATCATTTTGAGAGAAAAATATCATAAAATTAATTATTATCCTTATCTTAAGGTGTAT
TTTTTATTGTTTCTTAATTTTAATCCAATTAGAAAGTGATTTATTTCACTTTGAATTTCA
AATGAACTCGATAAATCAACTTAATTTAATCCACCAAATCTTGTAATTCGAATCAATTTT
AAAGACCAAATTAGAATCAATCGAATCCATCTAATCAACATTCAAAAAACAAGCCCAATC
TGATATATAGATCAACACAATCGACTCTTCACCGTCAACTCGACAGCCCCAAAACTCGAC
GAATCCAAAATGACAACTTTTACAACCCAACTAAATGACCGATCGCCATTTTTCATTCTT
TTAAATCACATCAGTCATCATCTGCTCTCCTTTCTAGAATTCGAAGATTTATCAACGTTA
AGACTTTGCTCTAAGAGACTCAACTTTGTTGTGAATAGTTTTTTGGTAAGAGAATTATCA
ATTATGCAAAGTGGCATTAGACTAGGTTCGAAAGGTCTCTGGTTTTCAACAAGACGATGC
ATCGATTTCAGATATACACTCAGAGATCTAAGTCTATTATTG

>043H08.DAT from: 1   to: 586   Tue Jun 27 09:17:29 2006
ATTAGCATTACCTACGTACTACGTCGCGATAAACAATATTGTTGTATTGAAAAAGTGTAA
CTAAGATAATAATCCTAATATTTTTCAAAATTCGACGTATCGTAACTCAAATATTTATTG
CTCATTTGGAGGATTTTCTGAGCTAACCTGCAGAAAAATGAGTGTGCTACGATTGTCCAT
CGTTTTTGGAGTATTATTCACTTGCATATGTGCCCAAAAGCCATTTTATGCATCAAGCAG
TAATCAGTATCCAAGTGTCTTACCCCAAAATCTACCAAATAATTCAGATGTTGGGAACAG
GATTGGCGAAAACTCTACTCCTGACCCATTCCTGGGTTCGGAAAAGCAGCCAATATACAA
CGTGGAAAAAGAACTGGTTGATAGAATTACAAACCAGTATCCCAGAGATAAACAGCCGTT
TTGGTATGTGAATGCCGCACAGTTGAACAGCATCAGGTACCAACAGCAACCGGGAGCACA
ACCGGTAGAACAACCAGCGGTACAACCAGCGATTCAACCGGCGGTACAACCAGCGGCACA
ACGGGTGGTACAACGATCTGGGACACCGATCAACGAATTCTCACCG

>046E04.abd  CHROMAT_FILE: 046E04.abd PHD_FILE: 046E04.abd.phd.1 CHEM: unknown DYE: unknown TIME: Fri Jul  7 08:23:20 2006
TGATATCGAATTCGTATCGGCCATTACGGCCGGGGCCATCGAGAATGCAG
TAGGCCGTCCTCGACCAGACTTTTTCTGGCGTTGTTTTCCTGATGGTAAA
GATGTTTATGATCAGTGGGGAGACGTGATATGTCATGGTAAAGAAAGTGA
TATAAAGGAAGGACATAAGAGCTTTCCAAGCGGGCATACCTCATGGTCAT
TTGCTGGTCTTGGGTTTCTATCATTGTATTTGGCAGGGAAGACTAAAGCA
TTTGATCGTCGAGGACATGTAGCAAAACTATGTATAGTTATTCTTCCTCT
CCTAATGGCATGTCTTGTCGGGGTTTCACGCGTGGATGACTACTGGCATC
ATTGGCAAGACGTGTTTGCCGGAGGATTGATAGGCCTTGTTGTCGCGACA
CTCTGTTACCTGCAGTTCTTCCCAGCTCCATACCATACAGAAGGATGGGG
ACCATATGCATATTTCCGGGCATTGGAGGAGCTCCGTAGTAGCACGCAAC
ATGTCCACCCTACTAACGGAGGATTAGAGGTAGAGCGCCCGGAGGTACAA
CTGAATCAACGATCCGGTACAAATTCCAATCCTTTTGAGGATGTAGAGTA
CGGCAGAATGTGAGACATATGGACACTGTACTCCTATG

>046G01.abd  CHROMAT_FILE: 046G01.abd PHD_FILE: 046G01.abd.phd.1 CHEM: unknown DYE: unknown TIME: Fri Jul  7 08:23:27 2006
GGGGGTTGGATCATTTGCCCAATTTAACAAGTAAAGCACGGTCGTGACTC
GTCAGTAGCCAAACACAAAATCCATGGCGCAGGTGCTGAGCCTACGCGTT
CCAACCCCAACGCACACGCAGCACCACCGCACCTTATCATTGACGCGGCC
GGCTCTGCTAACTTTTCACACTATTCCCTCCTCAAGCGCCGAGAATAGTT
TCAGTTTGCTACAACACAAACTCAATTGCAATGGCAGATTTTCTTGCCTC
TTCTCTGATAACCGCAAACAGGAGGAGGCTAGAAAAGCGTTAGAAAGTGC
TCTGGGAGGAAAGAAAAGTGAGTATGAGAAATGGGATAAAGAAATTAAAC
GGAGGGAGGAAGCAGGTGGAGGAGACAATTCGGGTGGAGGTGGTTGGTGG
GGTAGATGGTTTGGTGGCTCTGGCGACGGCCATTTCTGGCAGGAAGCTCA
ACAAGCAAGCCTTGCTATTTTGGGCATTATCGTCATGTACTTGATAGTTA
CAAAAGGAGATGTGATACT

>047E08.abd  CHROMAT_FILE: 047E08.abd PHD_FILE: 047E08.abd.phd.1 CHEM: unknown DYE: unknown TIME: Fri Jul  7 08:23:49 2006
GAAACCGCTCTTTCATTTCATATTCCCAGTTCTCTCTCTCTCCCTTCAAA
CATCGATGTCGTCGTCGCGCGATGAGTTCGTATACATGGCGAAGCTTGCG
GAGCAAGCTGAGCGGTACGAGGAGATGGTAGATTTTATGGAGAAGGTCGT
AACCGCCGCGGACGGCGGCGAGGAACTCACTATCGAAGAACGTAATCTTC
TATCCGTAGCATACAAAAACGTGATCGGAGCACGGCGAGCCTCGTGGCGA
ATCATTTCCTCTATCGAGCAAAAAGAAGAGAGCCGAGGCAACGAAGATCA
TGTGACCTCTATTAAAACTTACAGATCTAAGATCGAGTCGGAGTTGACCT
CGATCTGTAACGGTATCCTCAAGCTGCTCGATTCAAATCTCATCCGCGCC
GCGTCAACCGGAGATTCTAAGGTGTNTTATTTGAAAATGAAAGGAGATTA
TCACCGGTATCTGGCTGAGTNTAAGACCGGAGCTGAGAGAAAGGAAGCTG
CTGAGAATACTCTTTCATCTTACAAGTCCGCTC

>047E11.abd  CHROMAT_FILE: 047E11.abd PHD_FILE: 047E11.abd.phd.1 CHEM: unknown DYE: unknown TIME: Fri Jul  7 08:23:50 2006
GACAAAGCTGTTTTGCATCTCAGGCCATGTAAACAAGCCCTGCACGGTGG
AAGAGGAAATGAGTATCCCTTGAAGGAGCTGATAGAGAAGCACTGTGGCG
GTGTTCGTGGAGGTTGGAACAATTTACTTGCTGTTATACCAGGAGGTTCA
TCTGTTCCGCTGATTCCTAAGAACGTATGTGAGGATGTACTAATGGATTT
TGATGCACTCAAAGCTGTGCAGTCAGGGTTGGGGACTGCTGCTGTAATTG
TCATGGACAAATCAACTGATATTGTTGATGCAATTGCAAGGCTCTCGTAC
TTCTATAAGCACGAGAGCTGTGGTCAATGTACACCATGTAGGGAAGGCAC
AGGGTGGCTTTGGATGATCATGGAAAGGATGAAGGTAGGTAATGCAAAGT
TGGAAGAGATTGACATGCTCCAAGAGGTGACCAAACAGATTGAAGGGCAT
ACCATTTGTGCGTTGGGAGATGCTGCTGCTTGGCCAGTGTAGGGTCTCAT
TAGGCACTTTAGACCAGAGCTAGAAAGGAGGATCAGGTAGCATGCAGAGA
GGGAGCTACAACAGGCTGCTGCTGCTTGATTTCAGT

>048G11.abd  CHROMAT_FILE: 048G11.abd PHD_FILE: 048G11.abd.phd.1 CHEM: unknown DYE: unknown TIME: Fri Jul  7 08:27:28 2006
GACATCAAAATCCAATCTTTCATGCATCATTCTGTGATAAATTCCCCACA
CCCATAAAACCCCAAGAGCGAAGAACCAAAAAAAAAAAAGTAATGGGGCA
GAACACTGGGGCAAGTGGGAAAGGCAAGAAAGAAGAGGAAATGAAAAAGG
AAACAGTAGAAGAAGAAGAAGAAGAAGAAGAGGAAGTAGAAGAAGGAGGA
GAGCATGACGAACAAGATGGCATGTCCGTACATTCTCCTTGTAAACCTCC
CTCTTCTGCTCTTCGTAAGGAGCAATCACAGGTGGAATTGGAGATAAGAT
TGCTGGAGGCTCTTGAAATCTATCCCCCTGCCAAATTGAGAGGCATACAT
CGTCATTTTGTCCTTTACGGCTTAACAGAATATCTGCGTAGAAGCTTCAA
TAGGCAGTTTGCTCCTGATGATGTTTTGAAGCTGCTGGATCGCTTCTACA
ACTTGGAAATGGTGAAACCAGATGACGAGGATGCAGAAATCCTAAATCAA
GAGGAAGAATTTTCGTTGCCAGAGAGTTATTTCTCGAAGGAAGAATCTTG
AACGAGTTTGAAATCGATATG

>048G12.abd  CHROMAT_FILE: 048G12.abd PHD_FILE: 048G12.abd.phd.1 CHEM: unknown DYE: unknown TIME: Fri Jul  7 08:27:28 2006
GGCTAATTTCATTCAGTGAAAAATGGATCTTGAAACTGAGTGGGAAATTC
TTCCTAATAATGGACTTCTTGAAATCCATGATTATGGAGGCCAAAATATT
TCCTTTAGGAAATATGATTCTCAATTTGTCGACTCAACAGAGCACTCTAG
AGTGCCAAATCAACTAATTGTTCCACTCCCAAATCAGCTGAATCCAAGTA
TACAAAATATCCAAGAAGATGATGAGGTTATTAAAGAAGTTATCACTAAG
GTTCCAGTTGAGGGAGCAACTGTGGTGGAAAATGAACAAGATCAAGTGTC
ACAAGTTTTCTTCAAGAAAATGAAGGAAACAGAATATGAAAACATGAAAT
TGGACTCACCCAAGTTCAGTAACAAGACTTGTGTGTCTCAAATTGATTCA
GATCCTTTGCAGTTTGAGGATAACGCTGAGGTAATTGACAAAGAGAGTAC
TGTGATCAAGAAAAGAGAAAACATGGAAGCAGATATTGAAAAGAACAATA
GTGGATTGAACTTATGGAACTGGAGCTTCACTGGAATTGGTGCTATTTGC
TCCTTTGGGAT

>049A01.abd  CHROMAT_FILE: 049A01.abd PHD_FILE: 049A01.abd.phd.1 CHEM: unknown DYE: unknown TIME: Fri Jul  7 08:24:02 2006
GTGATGGTTCAACTAGCGACAATCAAACTGAACTACCTAAACGAGATGGG
CAACAAGTTTTGCAGTCTCTTGCAGCGCTTGCAGCCAGGGAAAATGACAC
TGCTATGCCCTCAGGGACACACTCTGATCGGGGAGTTATGGGGACTATTG
CCACAGGAAACCGAAATGTTGATGGCCAATCAGAGATAGCGGATGCAATG
TCAAGTGTCCTTCAGAATCCTGCTTTAAATGGTTTGTTGAGTGGGGTTTC
ACAACAAAATGGGGCTGGCTCTCCGGATCTCTTGAGAAATATGATGCAGC
AACTCACTCAAAGTCCAGCAATGATGAACACTGTTAGTCAGATCGCCCAG
CAGATTGACACCCAGGATCTTGGAAGCATGCTTTCCGGACAAAGTGGTGG
CATGGACTTGTCTAGGATGTTTCAGCAAATGATGCCAATTGTCTCCCAAG
CTCTTGGTGGCATTTCAGCTATGCCT

>049A09.abd  CHROMAT_FILE: 049A09.abd PHD_FILE: 049A09.abd.phd.1 CHEM: unknown DYE: unknown TIME: Fri Jul  7 08:24:04 2006
GACAGTAGAATCAGATAAATTGTTTTTCCTGTCCAAAAATATGGCCCTAG
AGTTATGGGAAACATTGAAAGACTCCATCACAGCTTACACAGGTCTCTCT
CCTACAACATTTTTTACTGTGGTTGCTCTAGCACTTGCTTTTTACTATGT
TGTCTCGGAATTGTTTGGTTCAACTGATCATGGTCACCAGCAGAGGTCTA
GAAATTTTGAGGAACAGGTGCAGCCTCTGCCGCCCCCAGTTCAGCTTGGA
GAGATTAGTGAAAAGGAGTTGAAGGAGTATGATGGGTCTGATTCAAAGAA
GCCTTTGTTGATGGCAATTAAGGGTCAGATCTATGATGTTTCTCAGAGCA
GAATGTTCTATGGACCTGGAGGACCTTATGCATTGTTTGCTGGAAAGGAT
GCTAGTAGAGCTCTCGCCAAGATGTCCTTTGAGGAAAAAGATCTCACCGG
CGATATCTCTGGCCTTGGCCCATTTGAGCTTGAAGCCTTGCAAGATTGGG
AGTATAAATTCATGAGCAAGTATGTCAAAGTTGGGACTGTCAAGCAGACA
GTGCCAGTAAGTGACGGTGCAGCTAATGGTGAATCTGTTGAAT

>049B08.abd  CHROMAT_FILE: 049B08.abd PHD_FILE: 049B08.abd.phd.1 CHEM: unknown DYE: unknown TIME: Fri Jul  7 08:24:08 2006
GACTCTGTTTTCACATAGAATATTAAGCAGTGTTGTGTATTTTCTTTTGA
CAAAATGGCTGTCAAAAATAAGGTTAGTAATGGTGATCTGAAAGGAGGAA
ATGTGAAAACAAATGGAGTTAAGGAGGTTCACTACAGAGGTGTAAGGAAG
AGGCCATGGGGTCGGTATGCAGCTGAAATCCGTGACCCGGGTAAGAAGAG
TCGGGTCTGGTTGGGTACTCTTGACACGGCGGAAGAGGCGGCTAAGGCGT
ACGACACTGCCGCTCGAGAGTTTCGTGGACCCAAAGCTAAAACTAACTTC
CCTTTACCGTCGGAGAATCAGAGTACCAGTCACAGCAGCACCATGGAGTC
CTCTAGCGGAGAGACTGGCATTCACGCGCCGCCTCATGCGCCGCTCGAGC
TGGATCTCACGCGCCGACTTGGCTCCGTAGCTGCTGATGACGGTGACCAC
TGTCGTCGTTCTGGTGAAGTTGGGTACCCGATTTTCCACCAACAGCCGAC

>049E02.abd  CHROMAT_FILE: 049E02.abd PHD_FILE: 049E02.abd.phd.1 CHEM: unknown DYE: unknown TIME: Fri Jul  7 08:24:17 2006
ATACTGAGGACCATTATGAAGAGGATGAACAGAATTACCACGAAGAGGAT
GAACAACATTATCACGAGGAAGTAGCTCCCGACCACGAGAATGTGTCTTA
TGAACCCGGAGAGACACACGAGGAATATGCCGATGGTTACGATGCGACTA
ATGAAGAATATGCAGAACCTCAAGAGGATGTGCCACACGAGGAAGATTAT
TCTCATGTAAAGGCAAGGGGAAGAGCATTGTATAGCTATGAGGGAGAAAC
TGACGAAGATTTGCGTTTTCAAGTTGGTAATTACATAGGTGTAACTGTGG
ACCACGGTGATGGTTGGTCCAGAGGGCAGGTGGACGGTGTCGGACACGAC
GGATTATTTCCGACCGATTATCTAGATCACGCAATGGAAGAGTCATCTAC
CAACGAACACGAACAAGATGCAAACCATTCTACTGCGGTGAATCCGATCA
CACATTCCGTGT

>049E08.abd  CHROMAT_FILE: 049E08.abd PHD_FILE: 049E08.abd.phd.1 CHEM: unknown DYE: unknown TIME: Fri Jul  7 08:24:19 2006
GGACTAAATTGATAATTGATCGGTCTATCTATTTAAATTTTTTCTCTCTC
TCGCTCCATCTTCTCAAAATCACCATTTGAGGTTTACCTATGTTTATCTA
TGTATTTCATTATCTACTTTTTTAGAAGTCAAAACCACTTCAAACTTACC
AAATCAGTTTATTTGTTTAAATTTCTTGTTAAGTTGAATTTTTTTTCCTT
TTCAGTGATCCTTATTTTGTCGAACAAAATTGCAGCTTCTTTTTGTGTGA
TTTTTTTTCGTTTTCTGTTTTTTTACCAGTGCCTTCAAAAGCGTCAATCA
ACTTGATAATGAATCAAACCAGTCGACCAAATGATAGCGTTGTCTTGTAT
AAATTTAATGATACCGATTTAAATGACTATAAACTTATGAAACCAAACAT
AAGCAATGGATTCAATCCATTGGTCAATCGAACCGCCAACAAACGACGAT
CGAACGCAACAGGTTTAAGTTTGAAAGAACGCAAATCAATAAACATCGAC
TCCATTTGTCATCTAAACTG

>049H11.abd  CHROMAT_FILE: 049H11.abd PHD_FILE: 049H11.abd.phd.1 CHEM: unknown DYE: unknown TIME: Fri Jul  7 08:24:31 2006
GCTATTGGTTGCCAGTCGAAGGAGAAATTTCACCCTTCGTAAAGTGGCAT
ATGTAGCAAAGGAACTTCATGACATGGGATGCTTTGAAATCTCCCTTGGA
GACACAATAGGAGTCGCTACTCCAGGAAGTGTTGTTCCTATGCTTGAAGC
TGTGATGGCTGTGGTTCCTGTTGAAAAGCTTGCTGTGCATTTCCACGATA
CCTATGGACAGTCTCTTTCTAATATTTTAGTTTCCCTCCAAATGGGTATT
AGCACAATAGACTCGTCGGTTGCTGGACTCGGAGGCTGTCCATATGCCAA
AGGAGCAACTGGCAATGTTTCAACTGAAGATGTTGTTTATATGCTTAACG
GTCTAGGGATAAAAACCAACGTCGATATACAGAAACTCTTGCTAGCCGGA
GAGTTCATCAGCAAGTATTTGGACCGGCCATCCGGATCTAAAGCAGCCAT
TGCTTTGAGCAGAGTCACAGCAGATGCATCCAAGATATAGGAAAGTAAAC
AACTCGCGCCCAGATGTGATCAAATGGTCTCACTTAAGGTGCAAAAACCA
GAAGATAGAGATTATAATATATATGCCACTTCTATAGAGTATACTTATCA
AAATTTGATGAAAAATAATG

>050A04.abd  CHROMAT_FILE: 050A04.abd PHD_FILE: 050A04.abd.phd.1 CHEM: unknown DYE: unknown TIME: Fri Jul  7 08:28:02 2006
GTTGGTCAGTAGGCAACATCGCAGAGTGTTCAAATTTTCGCTGTACTCGA
TCTTAATAAAAATGATTACAGTTAACCAAGTATTGCGTAATGTATGCCGT
AACTCTAGATGTATTATTGCAAATAGAAAGTACAGTGAATCTCAAGAGAC
ACCTTTCTGTCTTGAATTATCTGATACACAAAAGGAATTTCGTGATTTAG
CAAGAAAATTTGCTCGAGAAGAAATTATACCTGTTGCTGCTGAATATGAT
AGGACTGGGGAGTACCCATGGGACATCATAAAAAAAGCACACTCAGTTGG
ACTTCTTAATGGCCACATTCCTGAACATTGTGGTGGTATGAACATGTCTG
TGATGGATGGGTGCTTGGTTGCTGAAGAACTGGGTTATGGATGCACTGGA
ATTAAAACTGCTCTAGAAGCGAGTGGTTTGGGCCAAATGCCAGTTATAAT
CGGTGGAAATAAAGAACAACAAAAAAAATACCTTNGGAAGATTAATAGAA
GAGCCTTTGGTAGCTGCTTATGGTGTAACAGAACCTGGTGCTGGTTCAGA
CGTCAATGCTTTAAAAACGAAAGCCGTTAAAAAGGGCGACGAATATATCA
TTA

>050E11.abd  CHROMAT_FILE: 050E11.abd PHD_FILE: 050E11.abd.phd.1 CHEM: unknown DYE: unknown TIME: Fri Jul  7 08:28:19 2006
AAACGGCGGCAGTAACTCTAACTGTCCTAAGGTAGCGAAATCCTTGTCGC
ATAAGTAGCGACGTGCACGAATGGTGTAACGACTGCCCCGCTGTCTCCGA
CATGGACCCGGTGAAATTGAATTCTCCGTGAAGATGCGGAGTACCAACGG
CTAGACGGTAAGACCCCGTGCACCTTAACTATAGCTTCGCAGTGACAACC
TTAATCGAATGTGTAGGATAGGTGGGAGGTGGTGACACACAACGACCAAT
CCTGAAAGACCACTCTTTCGTCTAAGGATGCCTAACCGCCGCACCGATCA
TTCGGGGGGAGGCGGGACACTGCGAGGTGGGTAGTTTATCTGGGGCGGAT
GCCTCCTAAAGAGTAACGGAGGTGTGCGAAGGTAGGCTCAAGCTAAGATT
CTGCTCGTGAGCGTAATGGTATAAGCCTGCCTGACTGTGAGACCGACTGG
TCGAACAGAGACGAAAGTCGGCCATAGTGATCCGGGAGTCCCGTGTGGAA
GGGCTCTCGCTCAACGGATCATAGGTACGCCGGGGATAACAGGCTGATGA
CTCCCAAGAGCTCTTATCGACGGAGTCGTTAGGCACCTCGATGTCGACTC
ATCACATCCT

>051E09.abd  CHROMAT_FILE: 051E09.abd PHD_FILE: 051E09.abd.phd.1 CHEM: unknown DYE: unknown TIME: Fri Jul  7 08:24:49 2006
GGCAGAAGCGAGAATGAGGTAAATCCTCATACTGCAGATGTTCGGGGTGA
CGAGCTGCTTGCTCGTGAGATGAGTATGGGGCTTGATCGGTTGAATCTTC
CTGGTCATGCACTTCCAAATGAAGTTTCCCGCAATCAAACGCACAACCCT
CTTGAAAGCAGTGATTGGAGGGGTTCGGGAATTGATTCAGGTTGGTTGGG
CTTAGATGATGCTGGACCATCTACAAGCATCAGATCAGGGGGACTGGGTC
GAGTTCAGACAGTGATGAGGCATCTCGCAGCTGTTGGAGAAACATACGCA
CAAACTGCTCTAGAAGATGCTGCCTGGAACCTTTGGTCTATGCGTGCCTC
CCAAGCTGGTACTTCCAGTTCAGCAATCCCTCCCGCAGGTAATGTGAGGC
ACGTCGGAGGTGCTGGAGGGTTGCACTTGAGGACACCCTCACGTGCCACA
AACAACAATGTATCCAACATATATACAATGGTTGAAACTGTTAGAGAAGT
GCTGCCACACATACCTGATGAAATTATTCTTGAGGATTTACAACGAACTC
ACTCGGTGACTGTTACTGTGAATAATCTTCTGCACATGTGATTATACCTA
CCTTTCGATATGATACAGTTGTGGTATGTC

>051F05.abd  CHROMAT_FILE: 051F05.abd PHD_FILE: 051F05.abd.phd.1 CHEM: unknown DYE: unknown TIME: Fri Jul  7 08:24:52 2006
GACGATTCGGAGTGTTCCTCTGCGACGAAGACCGCCATTATCGAGCGAGC
CGATTCTCAACGTGAATCTCCGGCGCTTCATCACCCGTTTTGAGTCTACG
TATCAGGAGATTATATCATTGTGTCCGGAGGCTTGAAGCAGATAAATCGT
CCACTACTTCGTGACATACCATTTTCTTCAAGGGGCTTCTTTTTGTTGTA
AAAATGTCTGTAACAGCTGGTGTAAGTGACACAATTATCGCAATTAGGGA
AAAGCTCAGGGGTAAAATTGGCCAAACAAAAGTGAAAAGATATTGGCCTG
GTAAAGCTCCTGAGTGGGCAGATGGAGCGGAAAAAGATGAGGATCTTAGG
ATGACCAGNGAAGCAGCGCTTGAGAAAGCTTTTCCTAGCCAAGGCGGTTC
TGACATTGCAAGAAAGGATGATGCAAGGCTGCGTCGACTGGCAGAGAGTA
GAGTTGATAATCGTGAGGAAATCAGAGCGGATCATCGACGCATCCGGCAA
GCAGAGATCGTTTCAACCATAGAAGAGGAAAATAGAAG

>052A02.abd  CHROMAT_FILE: 052A02.abd PHD_FILE: 052A02.abd.phd.1 CHEM: unknown DYE: unknown TIME: Fri Jul  7 08:26:33 2006
CGGGAAAGATATATAGTTTTAGAGAAGCCTAGGCGTGGAAATTAAAAATG
TCTATCTAAAAGAACACAGTTACATGGCCTCTGTTAATGCTGGTTTTCTT
TGTACTGTGCATGAATTCGTGGTGTGAGCATGGTGAAGCAGCAAGAATCT
TCTCAGACTTCTCTGCAATTCCAGTTGTTGCATATCTTCCCTTTTACTCT
TGATCTCTCCTTTTGTTTTTAGACAAAACAATGTGTGTGTGTTTAAAGTT
TGTGTTTTAGACATTTGAATGTGTTGATATCGTTATTGGCAGTGACGCAG
AGGCTTGGCGGACTAGACAGCAACCGCCGGAGCACCAGGGAGTCTCCCGG
AGGGAGCTATCCTGCCCCGGCAGCTAATGTAAACGACCATGTACATCACT
AGCTACTGCTCGATGTCAGTGGCGAAATCAGAAAATTCAATAAGGATATT
CAAATTTTGAACACTCTTTGCCCAGTGGGCTACGT

>053A02.abd  CHROMAT_FILE: 053A02.abd PHD_FILE: 053A02.abd.phd.1 CHEM: unknown DYE: unknown TIME: Fri Jul  7 08:27:32 2006
GCAAGATTCAGTACCTTGTAAAATTCGTGCCAAAAGAGGCTGTGCTACTC
ACCCAAGAAGTATTGCAGAGAGGATGAGACGGACTCGGATTAGTGAGAGG
ATGAAAAAACTTCAAGATCTTTTTCCAAATATGGATAAGCAAACCAACAC
AGCTGATATGTTAGATTTGGCAGTTGATTACATTAAAGACCTTCAGAAAC
AAGTCCAGACACTAACAGATAAAAAGGCGAAATGCTCGTGCCCGAGTAAA
CAGCTGCAATATTCAAATGGAACAACATGAACTTAATTTCTGGACAGATA
GTAATAGGTGAAGTTAGATGGGAAGAGGGAAGAGAGTCAATTACTTTCTT
TCTTCCCCAATATGATGGAAATATGGTTTATTGTATCATTAGCAATAAAG
CAAGTGTAGTTTTTCCCCCACTTTTAAATGTATAATTGAGTTTGAGTAGA
ACTAATAACAGTCTATTGAGCACAAATGCTTATTGTATTATGCTGT

>053D11.abd  CHROMAT_FILE: 053D11.abd PHD_FILE: 053D11.abd.phd.1 CHEM: unknown DYE: unknown TIME: Fri Jul  7 08:27:46 2006
GTAGGGTTTTGCGTCATTCGCCATAGAACAGATTGAGCAGCCATGGTAGC
AAAACAGTTAGCTGATGACGAACCACAAAAAACCCTCAAGGGTTCTCAAT
CCAAATCCCATAAGAAAAGACATAAGAGAAAGCTCGAAGACCCTGAACCT
GAAGAAGTTGCTGTTATAGAGTCCAAGAAAGAGAAACAGAAGAAGAGAAA
GCAGAAACAGAACCAAGTAGAAGAAGGGTCTATTGTAAACAGTGAAAATC
TTAGTGGGTCTAATGGAAAGGTTGAAACTTTTAACGGGCCAGCTGAGTTT
TCTGAAAAAAGTAGTACAAATGTGGTGGTAACTGGTAAGGATGCTAATGA
GTCAAAGTACAAAGCTTTAGCAAAATTTGTGGATTCAGGGCTTCCAAGTG
ATGTGTTAGAATGTTGCAAGAATTTTGAGAAACCATCACCAATTCAATCA
CATTCATGGCCTTTTCTTTTAGATGGCCGTGATTTCATTGGAATTGCCAA
AACTGGGTCAGGTAAGACTTTGGCTTTTGGTATTCCGGCTATTATGCATG
TCCTGAGCAAGAGAAAGAGTAAAAAGTCTAAGAAT

>053E09.abd  CHROMAT_FILE: 053E09.abd PHD_FILE: 053E09.abd.phd.1 CHEM: unknown DYE: unknown TIME: Fri Jul  7 08:27:49 2006
GGGCGCATGTCGGTGGACAGTGGGGGGATAGTTAGTCTTTACAACTTCCC
CGGTAATATTTTCTCCGGTAACAGTTGCCGGCGAAGGTAAGAAAATGATG
AAGAGAAAACTGAAATTCAACGGCAGAAAAGCCGATAGGACGACGTCGAC
CGCCGCTGCCGCCGTCAAAGAGGAGGTAATAGAGTGGGAGATGAGGCCCG
GAGGCATGTTAGTCCAGAGACGGAGTGATAATTCCGACGTTCCAATAACA
CTGAATTTACGGATTCGTGTGGCTTATGCTGCTGCTCGGTACGAGATCTC
CGTCAATCCTCACGCCACTTTTGGGGAATTAAAGAAGTTATTAACAGAAG
AAACAGGATTACAACCTGGAGAACAAAGACTAATAATGAGAGGGAAAGAA
AGAGAAAATGGAGAATATTTAGACATGTGTGGAGTCAAAGATCGATCAAA
AGTCATCCTAATCGAGGATCCAGAAAGCAAAGAGAAAAGATTCATGCAGA
TGAGAAAGAACGCCAAAATCCAAGCCGCACATCGCTTGATTAACGATGTG
TCAGCGGAGATTGATAAACTGGCTGAGCAGATATTCTGCATTGAAAAGTC
AAATGGAAATGGGAAGAAAGTAGCAGAATTACAGATCACTACT

>053H04.abd  CHROMAT_FILE: 053H04.abd PHD_FILE: 053H04.abd.phd.1 CHEM: unknown DYE: unknown TIME: Fri Jul  7 08:27:58 2006
GCGATGAGATCTGTCGTTTCAAGCAGTGGAGTCCGTCGTTTAATGGATGG
TAGTGGACGATCATCGGTTTCGGGCCTTCGCTATTTCACCGACGGCAAAG
GTCGAGTCCTCAGTGAAGAAGAACGTGCTAAAGAGACCGTTTACATTCAG
AAAATGGAAAGGGAGAGGATGGAGAAGGCGAAGCTGAAGGCTGAAAGAGA
GAAAGCTGACAAGGAAAATATGAGTAGAATTGATCCTGCCAACCCCGGTT
CATCCGTTGGAGTCGAGACACTGTAATTCCTTTCAATGAATAGCTCTGTC
CAGGTCTAAAACTGCTTGTTGACAACTCCTCATGTGATGCAATAGCAAAG
GGTTGGATTCTTAGTGTTGGTATATAAGTAAATAGGTTTTCTTTCTCTCA
CAGAAATAATAGAGCCAGTCTCGGAGAATGCTGCAGAGGGGAAACGATAT
GTTACAGTTAGAATTTCGATTCCAGTGCTAAACTATGTCCAATAAGTTTG
ATGCTGCAACTCATCCGCAATATTCAGTTTTCCTTTGGCAAGATGT

>054F03.abd  CHROMAT_FILE: 054F03.abd PHD_FILE: 054F03.abd.phd.1 CHEM: unknown DYE: unknown TIME: Fri Jul  7 08:25:21 2006
GACATGTAGATCAGCATTTGGACAAGAATATAAGAAGCAAGACGAATTTG
TAGAACTAGTCAAAAAAGTGTCACACTTAATAGAAGGGTTTGATGTGGCT
GATATATTCCCTTCACTGAAATTTCTTCATGTGCTCACTGGAATGAAGGC
TAAAGTTATGAATATACACAATGAAATAGATGCCATTCTTGAAAATATCA
TCAATGAGCACAAGAAGACTTCAAAGAGCGATGGTGAATCAGGAGGTGAA
GGTATAATTGGTGTACTGCTAAGACTTATGAAAGAGGGAGGCCTTCAATT
TCCAATCACTAACGACAACATCAAAGCTATCATTTTTGACCTCTTTGGTG
GGGGAACAGAAACTTCATCAACAACAATTAATTGGGCCATGGTCGAAATG
ATGAAGAATCCAAGTGTATNTTCCAAAGCTCAAGCAGAGGTAAGAAAAAT
CGTGAGAGGGAAAGAAACT

>056a02.abd.abd  CHROMAT_FILE: 056a02.abd.abd PHD_FILE: 056a02.abd.abd.phd.1 CHEM: unknown DYE: unknown TIME: Tue Jul 11 13:39:27 2006
GATTCACAGGTCCCAAAATCGTAGCTGTAGCTTTAGTTCCCCACCCCTAA
ATCCCCGTATTTTTCGTCGAGTTTTGGTTCAATCATCCCAATCTGGGTTG
TAGAATAGGCGATGGTGGGTGACATCGATGATATCGTTGGACACATCAAT
TGGGACGATGTAGATCATCTCTTCCACAACATTCTAGAGGATCCCGCCGA
CAATCTCTTCTCCGCTCATGATCCGTCGGCGCCGTCTATACAGGAGATCG
AGCAGCTTCTCATGAACGACGATGATATCGTCGGTCACGTGGCTGTCGGA
GAACCTGATTTTCAACTTGCTGACGACTTTCTCTCCGACGTGCTAGCTGA
TTCTCCTGTCCAGTCCGATCATTCTCCCTCTGATAAAGTCATTGGATTCT
ACGATTCCAAGGTTTCAAGTGGCTCCGAGGTTGATGATGACGACAAAGAC
AAGGAGAAGGTTTCCCAGTCGCCGATTGAGTCTAAGGACGGCTCTGACGA
ACTAAACAGTGATGATCCCGTCGATAAAAAGCGCAAGAGGCAATTGAGGA
ACAGAGATGCAGCTGTCAGGTCACGAGAGAGGAAG

>056a11.abd.abd  CHROMAT_FILE: 056a11.abd.abd PHD_FILE: 056a11.abd.abd.phd.1 CHEM: unknown DYE: unknown TIME: Tue Jul 11 13:39:31 2006
AAGAAGCTCCATTCGACATACCAGCAGCCATTGAACGCCGCAACTATGCT
GCCACTCCGCTGCGCTCGGTCGCCAGTGGCGCTGTCGGCGCAAATGCCCT
TGAAGCGTGTCGCCAATCTGTCCACCTCCGTCTGCCGACAACAACTCAAC
TCGGATGTCAGGATAACTAGGACTGGAAAGCCGATTCTGACTGTCTCCGG
TGGACGATCCTCGCTCGGAGGATATACCGCGACTGTTTTCGGAGCTACTG
GATTCCTAGGACGATACATTGTGAACCGATTGGCCCGTTCAGGATGTACA
GTGGTAGTCCCCTTCCGCGAGGAGATGGCAAAGCGTCACTTGAAGGTCGC
CGGAGACTTGGGCAGAGTCATCTTCGTCGAGATGGACCTCCGAAACACTG
CGTCCATCGAAGAGAGCGTGCGACACTCTGACATTGTCTACAACCTCATT
GGTCGCGACTACCCCACCAAGAACTTTGACCT

>057E12.abd  CHROMAT_FILE: 057E12.abd PHD_FILE: 057E12.abd.phd.1 CHEM: unknown DYE: unknown TIME: Tue Jul 11 13:38:45 2006
GATATACCCCCATTTTTGCTAAAAAACAGACCGAACGCCTTTGAGTTATT
AGCTCATTGTTATTAATATAAGTAAACATGGCTTCATCCATGGATAAAAT
TGTTATATCCAATGAAGAGGAAAATTCAATGATGAAGGCTATGCATCTTC
CTACTGGTTTAATCCCTAACATGGTTTTGAAAGCTGTCATAGAACTTGGC
TTGTTTGAGATCATAGCAAAAGCAAATAGTCAATTATCCTCCTGTGATAT
TGCATCTCAACTTCCCACAAAAAACCCTAAAGCCCCACTTGTTCTTGAAA
GGATTCTAAGGTTTCTCGCAAGCCAATCTTTTCTCACTTCCAACATTTCC
AAGGATGATGATGGAAAAATTCACGCATCATACAATTTGACACCTTTGAG
CAAGAGTTTAATATCCGATAAAGACGGATCATCTTTTGCTTCCTTTTTAC
TATTGGCGACTGATCGAGTAGCTGCTAATTCCTGGATTCATTTGAAAGAT
GCAATTCTAGAGGGTGAAATACCATTCAACAA

>058B10.abd  CHROMAT_FILE: 058B10.abd PHD_FILE: 058B10.abd.phd.1 CHEM: unknown DYE: unknown TIME: Tue Jul 11 13:39:03 2006
GATCATTGGACGTGCAAAGAAACCAGAGGTGACATGGCCTTTCCCGTTTG
TGGAGGGTAGGATGTTTATTCTGACTATTCGTGCTGGTATTGATGGCTAC
CATATCAATGTAGGTGGCCGGCACGTGACGTCATTTCCTTATCGAACTGG
CTTTACACTGGAAGATGCTACAGGGTTGGCAATCAGAGGTGATGTAGATA
TACATTCGGTTTATGCTACATCTCTACCAACCTCTCATCCAAGTTTTTCG
CCCCAAAGAGTGTTGGACTTCTCAGAGAAGTGGAAATCTCTTCCTTTGCC
CCAGAATCGCATTCAAATTTTTATTGGGGTGCTTTCTGCCACCAATCACT
TTGCTGAGCGTATGGCAATCAGGAAAACGTGGATGCAGGCTTCAGCAATT
AAAACCTCAGATATAGCAGTCCGCTTCTTTGTTGCATTGAATCCACGAAA
GGAGTTGAATGCTATATTGAAGAAGGAAGCAGATTACTTTGGGGACATTG
TGATTGTCCCCTTTATCGACAGATACGAGCTAGTGGTCCTAAAAACTATT
GCCATCTGCGAGTATGGGGTTCAGAATGTGACAGCTACATATATCATGAA
ATGT

>059A01.abd  CHROMAT_FILE: 059A01.abd PHD_FILE: 059A01.abd.phd.1 CHEM: unknown DYE: unknown TIME: Tue Jul 11 13:40:28 2006
GACAGGGGGTACTTTTTTATAAAAAGCTATTACAACCAGGGCAAAAAAAA
AAACAATAGAGGTATAAACATATTTTCATAATTACATAGGTAATTATAGC
GCTTATTTGCGCTTTTCTGCCGATATATCCCAAGGAGAATGCTGACACGA
GTAACGAAAAAGAGAACATCATAAATATGGAATAGTTTACGATACGGGAG
CCCTTACGTGGGGACGAATTACTCTCGCCTTAAGCTTATGGGAAATTGAA
TCGGTCTCTAAGTTTTACCTAAAGGATATAATGATGAGGAAACTATGTAA
AAACATAATAGAGTAAAATGTTCTGGAAAAATACATAGGAATGATGAAAT
TTGCAAAAAAAAAAATCTATTCATTCAAAAACACCGTACCTAAAAACTAC
CACAAGTAAGCTAGTAGAGAATACGAAGGCGTNTGAGCTAACAATCATTA
AGGAACTCGGCAAATTGACACCGTAACTGAGGGAGAAGGTGTGCCATTCT
TACTGATTAATATCAGTTTAGGAAGAGGAGAC

>059B03.abd  CHROMAT_FILE: 059B03.abd PHD_FILE: 059B03.abd.phd.1 CHEM: unknown DYE: unknown TIME: Tue Jul 11 13:40:33 2006
GGACTGTATTTACATTTTATTTTTATTTCTCCATTTTTTTCTTTGTTTCC
TCACGTTCTGCCATTGTTGAAAAATTGAAGCTTTAAGCCATAAACTTGTG
GGGTCCCATTTGAAACATTCTTTTGCTTTGCTTACCAGAAAATATCAGCT
AAAAAGGTTCCAACATTATTTGTGAGTTTGAGTTTGCTCTTTGGAATTTG
AAGTTGAAGTATCAGCAGTGTCCAAATGGGTTGGAAAGATAAGATTAAGA
CTGTGTTTCAGGGCAATAGAAATGAGATTGAGCTCGGATGCGGACATACT
ATTAAGTCTCATGGAGCATCAGTTGCAAGAATTCACATGCATGACTGGAT
TATATTGTCGCTGCTCGTAGTCATAGAGATAGTCCTTTATATCATCGGTC
CATTTTATCGTTTTGTTGGAAAGGATATGATGACAGATCTGAAGTATCCC
ATGAAAGATAATACAGTCCCAGTGTGGTCTGTTCCTCTATATGCAATTAT
ATTGCCTATTATCATCTTTGT

>059D05.abd  CHROMAT_FILE: 059D05.abd PHD_FILE: 059D05.abd.phd.1 CHEM: unknown DYE: unknown TIME: Tue Jul 11 13:40:41 2006
GATCAGTCTCACATTCAAAGCACTTTGGCCACCTTTGCTCCTTTTCATCT
TTACCCTTTCTTCACATCTTAGTTTCAAGTTTATTTCTCCATTTCCAATG
GCCAGTGTTGAGGTTCAATCTGCCCCATTAGAAGTAGTAGGAACTGCTCC
AGTTGAGGTCGAGGTGAAAACTACACCAGAGGCACCCAAGGCAAACGAAT
CCGCCCCAACACATGTGGCGGAGGAAACTGTGACCGAAACAACACCAGCA
CCAGCAGAAGAGACTGTTCCAGTTGAAGAGAAAGCAGCCCCTGCTGTTGA
GGATGCAGTAGCTGAAGAAGTAACGACAGAAGCAGAAGCAGAAGCAGAAG
CTCCAGTGGCAGAGGAGACAGTGGCTGAAGAAGCTGCAAAACCAGAAACA
GAAACACCTGCAGCTGAGGAAACAGTAGCTGCTGCTGAAGTTGAAACTCC
AGCAGTAGAATTAGCTGAAGTGAAGACTGAGGCAGAAGAAGGAAAAGTTG
ATGAGACAACTGAAGCTCCAGCTGCAGCAGAGGCTACCACAGAAGTTCCA
GTGGAGAANACTGAAGAGTTAACTGATGCACTCTTTTTATAAGGAGTGAA
AATGGATAGTNGCATGGTTGGGTCATTATGGGATGATATNTGATGNTTTC
ATTTTCTAAGTTTAAGTTATATATTTACTACTACTTTATTACTACTACTA
T

>059E07.abd  CHROMAT_FILE: 059E07.abd PHD_FILE: 059E07.abd.phd.1 CHEM: unknown DYE: unknown TIME: Tue Jul 11 13:40:45 2006
GGTCAATGTTGCTATGCAATTGTATATTTCGTATGGGAGGAGCAGCCATG
CTTTTGTCTAACAAGTCGAAAGACCGAACCCGGTCCAAGTACGAGCTGGT
CCACACGGTTCGAACCCATAAAGGAGCTGATGACAATAGCTACAACTGTG
TGTACCAAAGAGAAGATGACAAGGGAGTGATAGGTGTGTCACTGGCTCGT
GAACTTATGGCAGTAGCTGGGGATGCTTTAAAAACTAACATCACCACGTT
AGGACCATTGGTGTTACCACTCTCGGAGCAGTTCAGGTTCTTTGTAACAT
TGGTCAAGAGGAAGATGCTAAAAGCAAAAGTGAAGCCCTACATACCAGAT
TTCAAGCTAGCATTTGAGCATTTCTGCATACACGCAGGAGGGAGAGCAGT
TTTAGATGAAATACAAAACAACCTAAATCTAAGTGATTGGCACATGGAAC
CATCAAGAATGACACTACACAGGTTTGGGAACACTTCAAGCAGCTCTTTA
TGGTACGAGTTAGCCTATTCAGA

>060E05.abd  CHROMAT_FILE: 060E05.abd PHD_FILE: 060E05.abd.phd.1 CHEM: unknown DYE: unknown TIME: Tue Jul 11 13:41:15 2006
GAATGCAACCTCCCAAAAACCAAGCTAATCGCCTCTTCATTNCGGAAGCA
CATCAAATCTGACTCCATTTTTACTCAGCCTCCAAAAATCCTTTTCTTCC
TTTTTACTCAATCCCACTTCTTTTTATTTCCGGGAAAACAATCTTTTATT
GGTTTACAGATTGATCATATAGTTTTCCCGCGAAAATTAAAATCTATCTT
TCAACCCTCAAATATGGCATCGTTAAAGATTCATCCTAGAACCCATTCAT
TGATTCACGTAAACAAACCCAATTTAATTTCTGATTTGAACTTGACCACT
TGTCTCTCAGTTTCCAAAAGGGTGTATTCTCATCGTGTTTCTGCCTCTCT
ATCTCTATCAAATCCACCTTCTAATTCTTCTGGCGGAGTTTTCAAAGAAG
ATCAAAAAAGTTCAGAAGCTGTATTATCTGGAAAGCTTGAAGAATGGATG
AAAGAATCAATGGTGGATATTGTAAAGAATTTGAAGCAAGCGCCGTTGTT
AGTCCACGTTTACGATGGTGAAGGACAAGTCAAGATCAAGACAGAGAGAG
CCGTTGTGGAAG

>060F02.abd  CHROMAT_FILE: 060F02.abd PHD_FILE: 060F02.abd.phd.1 CHEM: unknown DYE: unknown TIME: Tue Jul 11 13:41:17 2006
AACTGACAACAAGTATCATCAAGATTCATCAACATTAAAACAAGCAACAC
CATGGATCAAGAAGCTAATAATTCTGGGCTGGTGACTGTTCTTGCAGCAG
TTGGAACAATAATAACTGTTGGAGCTGCTGTTAAATATTATTTATCATGG
AAAAAAAGCAAGAGGAAGACACCAGTTCTTCTGGAAGATCCAACAGTCAA
GTATCAATTGCCTTTGATTGAAAAAGAGATTATTAGTTCAGATACAAGAA
GATTTAGATTTGGTTTACCAACACCAGAACATGTACTTGGTCTACCAGTT
GGTCAGCATGTTCATTTGATAGCCACAATTAATGATGAACTTGTTATTCG
TGCATACACACCAATATCAAGTGATGAAGATCATGGTTTTGTTGATTTAC
TTATTAAAGTTTACTTTAAAGAAGTACATCCAAAGTTCCCAGAGGGTGGT
AAAATAACTCAGTATCTTGAAAACATGAAAATTGGAGATACAATTGCATT
CAAGGGACCTTCAGGACGTCTTGTATACAAAGGAAAAG

>060G07.abd  CHROMAT_FILE: 060G07.abd PHD_FILE: 060G07.abd.phd.1 CHEM: unknown DYE: unknown TIME: Tue Jul 11 13:41:23 2006
GTTCAAGAAAACATCCAATGTGGTGCTTTAAGTAGTGCTGGATTCCTTCT
AGTTCAAGCAGAGCCTTCAAGATTAGTTGCGGGTACTTTGGCTAAGCTGC
AAACTGTTGAGATTGCAGCTGTTTACTCTTCCTCATCTTTTGGAATAGGT
TATTTTGGCAGCTCTATGAATAGGCCCAAGCTCACTCAATCCTTCCAACA
TGGTATCAAAGCAACCGATCGGTCGTCCTTTGAGTTGAAACACCACGAGT
TTGAGCAACTGCAGTCCGTGGTATGGATGGACTTGAAAGAGCGCTGTAAT
AAAAGGAATCTCACACGAGTGTATCTATTGCATCGTGAAATCTATACTAT
TCTGTATCTGAGTACTTTTCTAGGCTGCGTAATGTCTGGGACGAATACCT
CTCTTTAGTTCCTCTGCCTGGTGGTGACAGGGCATATGCAGAACATATGG
AACAACAAAAGCTTATGCAATTTTTGATGGGTCTAAATGAG

>061G11.abd  CHROMAT_FILE: 061G11.abd PHD_FILE: 061G11.abd.phd.1 CHEM: unknown DYE: unknown TIME: Tue Jul 11 13:41:55 2006
GATCAAACAATAAATTAGAGACGATTAAACAAAAGTTTGTTCCGATATAC
AACGCATAACAAAGAAAACATCATTCTCATTTAGAATCCAATTTTAATTA
GTCACGGTAATTTCAATAACTTAATTCTGGATCCGATCCATATACATTAA
GGAGTCATCAAAAGTTCGGATCATGGACAGGGGGATAGATGAGATTTTTT
TCTCTCTCCTCTATTTCCTTCAATCATATATGAGCCATTGAAGGAAAAGC
CTTGTATCTATGAATTGTACATGCTTCGTCCAGATCAATTTCTTAAATAG
ACAATAAGTGGCTTCTCTCCTCCTCCTCCAACCACCATGAATCCGCACAA
CTTCCCCTCGTTGCTGTAGTAAATTTAATTGAAACCGCGAGGATGTGAAA
TTGTGAAGTATGTGGAGTATGGGACCTTACAACATGTGGTTTGCCCTTTA
CTACAAGTATTACAACGCGACTGATGTAAATTCTAAGATAGCTTACACCT
AAAGTTTTTTCGGGTCTCATGT

>062D08.abd  CHROMAT_FILE: 062D08.abd PHD_FILE: 062D08.abd.phd.1 CHEM: unknown DYE: unknown TIME: Tue Jul 11 13:40:12 2006
GGCCGCCTCACTTTGTTTTTAGGGTTTTTCAGAGTCTCTCTTTCTTTTTA
CCTTTCTCATCGCCTCAGCCGAGACACAGAATTCAAATATGAGCCTCCAT
CCCCAAGTCAAGTGGGCCCAGAGACCTGATGTGGTGTATCTCACAGTGCT
ATTACCAGATGCTAAAGATCCGAAAGTAAACCTGGATCCAGAAGGAATTT
TTACCTTCAGTGCTACTGCTGGGGCAGGAGATCGTCACTATGAGCTGAAG
CTTGAGCTCCAGGATAAAGTTAATGTTGAGGAGAGCAAAATTAGTATTGG
CGTGAGAAGTATAGTCTGCGTTTTGCAAAAGGCAGAGCCAAAATGGTGGA
ACAAATTATTGCGTGGAGATGCGAAAGCACCACACTATGTGAAAGTAGAT
TGGGATAAGTGGGTGGATGAAGATGATGAAGCTGATGCTGGTCCTGGCGA
TATGGATATGAACTCAATGGATTTCTCGAAATTCGGTGATATGGGTGGAA
TGGGAGGTGATGTGGCTGGAATGATGGGTGGAATGGGTGGCATGATGGGC
GGGATGGGTGGCATGATGGGCGGAATGGGCGGAATGGGTGGCATGATGGG
TGGAATGGGAGGTGATATG

>062D10.abd  CHROMAT_FILE: 062D10.abd PHD_FILE: 062D10.abd.phd.1 CHEM: unknown DYE: unknown TIME: Tue Jul 11 13:40:12 2006
GATAGCCACAGACGGAGCACAGAGCAGCCAGAGAGGGAGAGAGGAAGAGG
GTCGTATAGAAAATGGTGACCTACAAAGTAAGCTTTTAAAGTTTCTTTTT
TTTTCCCCCATTTCTTGCGGTTCAGTTGATAACTCTAATTTTTTTTTTTT
TTGTGTGTGTGTGTGTATGTGTGTTTTATTGTTGTTTGGCAGTTTCATCA
GTACCAGGTGGTGGGCAGAGCTCTGCCAACAGAGAATGATGAGCACCCAA
AGATCTACCGCATGAAGCTTTGGGCTACCAACGAGGTCCGTGCCAAATCC
AAGTTCTGGTACTACTTGAGAAAGCTGAAGAAGGTGAAGAAGAGTAATGG
GCAGATGCTGGCCATTAATGAGATCTTTGAGAAGAATCCAACTAAGATCA
AGAACTATGGTATATGGCTACGTTATCAGAGTAGAACTGGGTACCACAAC
ATGTACAAGGAGTACCGAGATACCACTTTGAATGGAGCTGTGGAACAGAT
GTACACTGAGATGGCTTCA

>062F12.abd  CHROMAT_FILE: 062F12.abd PHD_FILE: 062F12.abd.phd.1 CHEM: unknown DYE: unknown TIME: Tue Jul 11 13:40:21 2006
GATCAGCGTGAATGCTCCTGTGATGGTTGAGTTGGAGGGGGAAACTGATC
CACTTGTAGATTGCAATGAAGGAGCTCCGAGAGAGAAAGATACCATTCAC
AATTCGCCGTTACCTGCCTGATGGAAGTTATGAAGATTGGGGAGTCGATG
AATTGATTGTTGAGGATTCATGGTAAGAGACAAGTCGGAGGAACTTGATG
CTTCTTGTGAGGAGTATTATCTGTTGTTTTTGGTTGTCGAACTCCACCAA
ATTATTGTGAAGTTATCAATGTATTAAGGAAAATTCAAGTGCTTATTCAT
ATCGGCTGTGTAATATTGCAAGTTCTAATGGGTATGTACTTTGTCAACCA
TTGATGGAGCTAGGGCATGCTGAGTTTTGTATGAGATGGAAGTAATTTAC
TAGTAGGGTCCTGAGACTCCAGAAGTTCGTTAGTAAATGAAAAAATGGAG
TAGACTCTCAACATTTTTTAGAAGGAAATAGGCTTGCACACTTAGCATGT
CGTATCTGTGTTAAGATTTCTATATGTTTCCACCGATTCTCTCTTAAGCT
AATAAAGACTACCTAAATTACTTCT

>062G07.abd  CHROMAT_FILE: 062G07.abd PHD_FILE: 062G07.abd.phd.1 CHEM: unknown DYE: unknown TIME: Tue Jul 11 13:40:23 2006
AGAATCATTGGATGGATGCCCGGGCATTGAGAAGGAAGGACGCTTTCAGA
GGCGAAAGAAGGCTACGATGCTGTTTTCATGGGTCAGCGAGTCGGAGAGG
ACTTGGCGAGATGTTTCGCCAGTGCCGATGTCTTTGCCTTTCCCAGCTTT
ACAGAGACATTCGGACAGGTCGTACTTGAAGCGCTTGCCTCCGGCCTGCC
CGTAGTAGGCCTCGACGCCGAAGGCACCCGCGACCTCGTAACCCCTACCG
GCCCCTCCCAAACAGGTCTCCTCCTTCCTCTCCCGGGAGGCTCCTCCACC
TGGCCCGCAGCACTCAAGAACACCGGGTCCCCGACCTCCACCGAGGCGTC
AGAGCATTACGCAAAGCTCCTTGCGGGTATGGTCAGCGATCATGCCTTGC
GGGAGAAGCTGGGCAAAACGGCATCGACGGAAGGGATTCAGGGGTTCACG
TGGTGGGATGCGATGGAGAGGTGTGTGGATGGGTATCGGGAGGCTATGGT
CTTGGCGGAAAGGCCTGATACCCCCATGACGAAAGCCCAGGCGGATGGGA
ATGAAAATGTCGGGACGGAGA

>063A05.abd  CHROMAT_FILE: 063A05.abd PHD_FILE: 063A05.abd.phd.1 CHEM: unknown DYE: unknown TIME: Fri Jul 21 08:53:10 2006
GGACAGTTGACGACGAGAGCTCGATATACGTGGGAGGGCTTCCCTACAGC
GCCACCGAAGAAACTCTCCGTCGAGTCTTCGATGCTTACGGTGCTGTTGT
AGGCATTAAGATAATCAATGACCGTAAGGTTGGAGGAAAATGTTATGGCT
TTGTCACCTTCACTAATCCTCGGTCAGCCACGCGTGCCATCAATGAAATG
GATGGGAGGACTATTGATGGGCGAGTTGTAAGAGTAAATGAAGTGACTAC
AAGAGGTGGCAGATCAGATTTTGGTCGAGAAAGTATTCGGCATTCTGAGA
GAGGGGTGAGAGGTGGTGATACGGATCGAGATTGGGAAAGAGGCTATGAT
CATGACGATAACAGACGTAGGAATGGGCATAGAGAGCATTCTCGAGACCG
CGATCACAAGAGGGAGAGAGGATATGACCGAAATCGTGATCGTGGTCGAT
CACTAGATTATCAAGTCAATAGAGATCGGGGTGCCGATGATGAAAGACGT
NTGGAGGATGTTGAGCCGGAAGATGAAAG

>063C04.abd  CHROMAT_FILE: 063C04.abd PHD_FILE: 063C04.abd.phd.1 CHEM: unknown DYE: unknown TIME: Fri Jul 21 08:53:15 2006
GAGCTGAATCAATAACAATATCAAGAAAAATGGCTGAGGAAAACAAAGTA
ATTCTACACGGAACATGGGGTAGCGTTTTTGTTAAGAGAGTAGAACTGGC
TCTCAAAATCAAAGGCATAGCTTATGAGTATGTTGAAGAAGATTTGAGCA
ACAAGAGTCCCCACCTCCTCAAGTACAATCCTGTTCTCAAGAAGGTCCCT
GTGCTTGTTCACGATGATAAACCTGTTTCAGAGTCGCTTGTCATTCTTGA
ATACATCGATGAAACCTGGAAGACCGGACCTAGAATATTGCCACAAGATC
CCTATGAAAAAGCCATAGTTCGTTTCTGGGCTAATTACATAGATCAGCAT
CTTACCCCCAGCACGGCTAAGTTGTGGAAGTCAACTGGAGAAGAACAAGA
GAAGGCTCTAGAGGAAGTGTTGGAGAAAATAAGAATTGTGGAAGAGGGAA
TTCCTGTAATCCATGGAAATGAATTGGGGATCTTACAAATCTTGCTGGTT
ACAACATTTGGATCTCATAAAGCATATGAAGACGTCCTTG

>063D04.abd  CHROMAT_FILE: 063D04.abd PHD_FILE: 063D04.abd.phd.1 CHEM: unknown DYE: unknown TIME: Fri Jul 21 08:53:18 2006
GGAACCAACATTTACAGAGCTCTGAGGTGTAAGGAACCAGCTGGCAGGGA
CTTGCTTTCTTACATGCATATCCTATATGAGATATGTCCTTATCTAAAGT
TTGGTTACATGGCTGCAAATGGTGCAATAGCAGAAGCATGCAGAAATGAA
GATCGCATTCACATCATAGATTTCCAAATTGCGCAAGGGACTCAGTGGAT
GACTCTTCTTCAAGCTCTTGCTGCCAGGCCTAGCGGTGCCCCTCATGTAC
GTATTACTGGGATTGATGATCCAGTTTCAAAATATGCCCGGGGAGATGGA
TTGGCATTTGTGGGGAAGCGGCTCACAGATATTTCTGAGAAATTCAACAT
TCCGGTTGAGTTTCATGCAGTGCCAGTTCTCGCTCCTGAAGTCACCAGGG
ATATGCTTGACGTTAGGCCTGGCGAGGCTCTGGCAGTAAGCTTCCCTTTG
GTACTTCACCACACACCTGATGAGAGTGTTGACGTGACTAACCCAAGGGA
TGAGCTTCTTAGGATGGTAAAGTCACTTTCTCCCAAGGTGGTCACTTTGG
TGGAACAAGA

>063F07.abd  CHROMAT_FILE: 063F07.abd PHD_FILE: 063F07.abd.phd.1 CHEM: unknown DYE: unknown TIME: Fri Jul 21 08:53:25 2006
AGGGACAGATCTAGAAATCTCATCTCCACTACAACTACTTCTTCATTACT
TGCTGCGTTTCGTTTCTTGTCCACTCTTCAGCCTTCATCTTCTGATTCAA
TGGGTTCCGATTATTCGTCCACACCTGTCACTCGAGACACCCCTAATCCC
AAGGTTTTGAACTGTGAGTATGCTGTCCGTGGAGAGATTGTCACACTTGC
TCAGAAATTGCAGGAAGAAATCAAGGAGAATCCAGGTTCTCATCCCTTCG
ATGAGATCTTATACTGCAATATTGGAAATCCTCAATCACTGGCTCAGCAG
CCTATCACTTTCTTTAGAGAGGTCCTTGCATTGTGCGACCATCCAGCCAT
TTTGGACAAAAATGAAACACAAGGTCTGTTCAGTGCGGATGCCATAGAAC
GAGCTTTCCAGATCCTTGACCAAATTCCTGGGAGAGCAACTGGTGCATAC
AGCCACAGTCAGGGCATCAAAGGATTGCGCGATACAATTGCTTCTGGTAT
TGAAGCTCGTGATGGCTATCCTGTGGATCCAAATGATCTTTTCTTGACTG
ATGGTGCAAGTCCAGCGGTTCACATGATGATGCAGCTGCTCATCAGGTCA
GAGAATGATGGAATTCTCTGTCCCATTCCCCAGTATCCTCTTTACTCTGC
TTCAATTGC

>063H06.abd  CHROMAT_FILE: 063H06.abd PHD_FILE: 063H06.abd.phd.1 CHEM: unknown DYE: unknown TIME: Fri Jul 21 08:53:31 2006
GGACCAACGTGCGATAAGACCTGGCAGCTTGCGAATCCAGAACCCGGCAC
GTCATCGCAATGCGATGATCATCCCAAACCCAGCCCTCCTCCGCCTTTAC
CAAAACCGGGTCTCCTGTTAGCCAGGGCAATGTTATGGACCGTGTTTCCA
ACCCTTACTTTGACGGCATCAAAAGCAGCTTCTGGCGCCTGGATGAATTT
ACTGGTGTCGATATTCTGAACCAGAGTCGTCCACTCGGTATCGGGCTCAG
CCAAGTTCCAAGCTATGCTGACGTGGAAATATTGCGAATAATCATGGCTG
TGAGGCTCATTCTTGTCGACCTCGTTCTTGTCGACCTTCCTCCGCTTCGG
ACCGTCGTTAGAGTCGTGGCTTTCCATCGGACCGTCTCCCACTCCGCCTG
TATACAGACCTGGATGGCCACTATACTGGGTCGCGTCGTTACATGCCTGC
AGTAGGCGGTTAAGTTCATTCAGTTTCGACTGCTTGATGCCAAGGACCAG
AAACCATCGATTGCGCTCAAAATTGGGTACCCACTTCAAACTCTGAAACT
CANAGTCGAAAGCCCGCACAGCGCATCGCCGCACAGCAACGCTCATTGTN
TTGAGAAATGGTTCCCTGTCATCAGTGTTGATCTG

>063H12.abd  CHROMAT_FILE: 063H12.abd PHD_FILE: 063H12.abd.phd.1 CHEM: unknown DYE: unknown TIME: Fri Jul 21 08:53:33 2006
GGGCCGGGCTTCTTGTTACAAGGAGGTGATTGTGCTGAGAGTTTTAAGGA
ATTTAATGCGAATAATATTAGGGATACTTTTAGAATCCTTCTTCAAATGG
GTGCTGTTCTCATGTTTGGTGGTCAGATGCCTGTTATCAAGGTTGGAAGG
ATGGCTGGGCAATTTGCAAAGCCAAGATCAGATAATTTTGAGGAGAAGAA
TGGAGTGAAGCTGCTAAGTTACAGGGGAGACAACGTGAATGGAGATGCAT
TTGATGCCAAGTCAAGAACTCCTGACCCTCAGAGGTTGATCAGGGCGTAT
TGTCAATCTGCAGCTACTTTGAATCTATTGAGAGCTTTTGCTACAGGAGG
ATATGCTGCCATGCAGAGGATCAACCAATGGAACTTGGATTTCACAGAGC
ACAGTGAGCAGGGTAATAGGTATCGTGAACTAGCTAATAGAGTGGATGAG
GCCCTTGGTTTCATGGCTGCTGCTGGACTTACAGTGGATCATCCTATTAC
GAAAACCACAGAGTTCTGGACTTCTCATGAGTGCTTACTTTTGCCCTATG
AGCAGTCACTAACGCGACTGGATTCAACTTCTGGCCTTTACTATGA

>064C08.abd  CHROMAT_FILE: 064C08.abd PHD_FILE: 064C08.abd.phd.1 CHEM: unknown DYE: unknown TIME: Fri Jul 21 08:53:41 2006
GAGTGCGAATCTGTTTGCCCTAATTAACCTTCAAAAGGGTGCAAACTTAT
ACTCTATCCGCCGTCCACACTTGAAATAATATCTTCTTTCTTTATAGATA
TCAGATTTGCTGCAAATGAGGAGACGGAGTTACAGCCCATCACCACCACG
AGGTTATGGCAGGAGAGGAGGGAGGAGCCCGAGCCCCAGGGGTCGATATG
GTGGTCGTAGCAGAGATGCTCCTACTAGTCTCTTAGTTCGAAATCTTCGC
CATGATTGTCGGCCAGAAGACCTAAGAAGGCCGTTCGGGCAATTTGGGCC
TGTCAAGGACATTTACTTGCCCAGNGACTACTACACTGGTCAACCACGTG
GCTTTGGATTTGTCCAGTTTGTGAATCCAGCTGATGCTGCAGAAGCTAAG
TATCAGATGGATGGGCAGGGTTTTCAAGGTCGGCAACTGACTGTGGTTTT
TGCAGAGGAAAACAGGANAAAGCCAACTGAAATGAGAGC

>064D10.abd  CHROMAT_FILE: 064D10.abd PHD_FILE: 064D10.abd.phd.1 CHEM: unknown DYE: unknown TIME: Fri Jul 21 08:53:44 2006
GGGGTAGTGGGGGTAGTGCTCCAGCTAGGTCAAGATCGACGGCAGATATT
ACTAAGGAGCAGTATGAGGTGTCAGCCGCTAATAAAGATAGCTTTTTTGC
GAGGAAAATGGCGGAGAATGAGTCTCAGCCTGATGGGCTTCCACCCTCTC
AAGGAGGGAAGTATGTGGGGTTCGGATCAAGTCCTGCTCCCGTGCCTAGT
AGGAATATCATTAATCAGCAAGGGGATGTTCTTTCTGCTGTTACTCAGGG
ATTTGGTAGGTTATCTATGATAGCTACCTCGGCAGCACAGTCAGCTGCAA
GTGTGGTTCAAGTTGGGACAAAGGAGTTGACTTCTAAGGTGAAAGAAGGT
GGATATGATACCAAGGTTAATGAAACAGTCAATGTTGTCACTGCAAAAAC
AACTGAGATTGGACAAAAGGGTTGGGGTCTCATGAAAGGAGTCTTGGCTA
TAGCTTCACAGAAGGTTGAGGAATATACCAAGGACAGTCCAACCTGGTAA
GAATGATAGCTGGCAACGAAGTGAAAATGAAAAGAACGGCTATTATCAG

>064D11.abd  CHROMAT_FILE: 064D11.abd PHD_FILE: 064D11.abd.phd.1 CHEM: unknown DYE: unknown TIME: Fri Jul 21 08:53:45 2006
GAAAGATGGTGTCACTGAAATTACAGAAGCGGCTGGCCGCCAGCGTCCTC
AAATGTGGGAGGGGAGAAGTCTGGCTTGACCCTAATGAAGGCAACGAAAT
CTCCATGGCCAACTCCAGGCAGAACATCAGAAAGTTGGTGAAAGATGGTT
TCATCATCAGGAAACCAACAAAAATTCACTCAAGATCTCGTGGCACGCAA
AATGAAGGAAGCCAAGAGGAAGGGTCGTCACTCTGGATATGGTAAGCGTA
AGGGTACCAGGGAGGCTAGGTTGCCAACAAAGGTGCTGTGGATGAGGAGG
ATGAGGGTTCTCAGGCGTTTGCTTCGCAAGTACAGGGAGTCCAAGAAGAT
CGACAGGCACATGTATCATGACATGTACATGAAGGTGAAGGGTAATGTTT
TCAAGAACAAGCGTGTGCTCATGGAAAACATTCACAAAACAAAGGCTGAA
AAGGCT

>064E03.abd  CHROMAT_FILE: 064E03.abd PHD_FILE: 064E03.abd.phd.1 CHEM: unknown DYE: unknown TIME: Fri Jul 21 08:53:46 2006
CGGAGTGTCCTGCGATGAGTCTACTTTGGAAATCAATGGGAAGCAGATTA
AAGTCAGTAGCAAAAGGGATCCTGCAGATATCCATGGGGCGATTAGGTGC
AGATTATGTTGTTGAATCTTCTGGTGTTTCACAACCGTTGAGAAGGCCTC
AGCACATAAGAAGGGTGGTGCAAAAAAGGTCGTAATCTCAGCTCCATCAG
CTGATGCACCTATGTTTGTGGTAGGAGTGAATGAGAGAACTTACAAAACC
ACCATGGATGTTGTTTCTAATGCTAGCTGTACTACCAATTGCCTTGCTCC
CCTTGCCAAGGTGGTTCATGAGGAGTTTGGCATTGTTGAAGGATTAATGA
CAACTGTGCATGCAACAACAGCTACCCAAAAGACTGTTGATGGGCCATCG
ATGAAGGATTGGAGAGGAGGCCGTGGTGCAGGACAAAACATCATCCCTAG
TTCAACTGGTGCTGCGAAGGCAGTAGGAAAAGTCCTGCCAGAATTGAATG
GGAAGCTCACTGGAATGGCTTTCCGCGTTCCAACACCTAATGTCTCTGTT
GTGGACT

>065G02.abd  CHROMAT_FILE: 065G02.abd PHD_FILE: 065G02.abd.phd.1 CHEM: unknown DYE: unknown TIME: Fri Jul 21 08:54:40 2006
GAGATTGGCTTTTGCCACAATGATATGCAGTATGGTAATATAATGATTAA
CGAAAATACGAGGGCCATTACTATCATCGACTACNGAGTATGNCTGGTTA
TAATCCAATTACTTATGACTTTGCCAACCACTTTTGTGGAATGACAGCAA
ATTATCATACTGAGACTCCTCATATCATGCATTTCGATACTTACCCTGAT
ATAGAGGAGCGACATCAGTTTATTCGTGCATATCTCAGCTCTTCAGGCCA
TCAACCTAGTGATGAGAAAGTAAAGAAGCTCGCTGATGAAGCAGAGAAGT
ATACGCTTGCAAATCACTTGTTCTGGGGACTGTGGGGAGTCATCTCGGCA
TATGTTAACAATATCGAGTTTGATTACATGGAGTACGCGAGGGGAAGATT
CGAGCAGTATTGGTTGAGAAAGCCCGAACTCTTGGGTGCCACAGACAACT
TGCCTCATGTAAACACTTCAGCTGAAGNCAAATCAGATTCTCCACTATTG
GTTGATGTC

>066A08.abd  CHROMAT_FILE: 066A08.abd PHD_FILE: 066A08.abd.phd.1 CHEM: unknown DYE: unknown TIME: Fri Jul 21 08:53:59 2006
GAGAGAAGAGAAAGCCAAAGAATGGAATCGTCAGGGCAATGGCTGGAAAG
AGCATTACTGGAGCTATGTGACAAGATAGGGACTGGTCTTGATTTAGATG
CTGAGATAATATCTGGGCTCGTCTCCTATTGCGAGCTTGCTCCTCCTCTC
GATGCTAAAGAATACCTTGATAATATCATTGGTCAGGAAGCTGGAAAAAG
TGTGACGGATGAGTATTTGAGACGGAGAGGTCATTCAGATATATACCACA
CTACCCAAGGTACTTCTGCTTCCAAATTGCAAGCATATGTAAAGCCCCCT
TCAGCTGATAGTCTGGCAGCTGGAACTAAAAAACAAGTGCGAGCACCGAA
AGAAAGTAAAGCCTCAAGTAAGCAGGAAAGTCAGAGCACAGCTGGGACAT
CAAATGGACGAAACGTACAAAGAGGGAGTCAAGGAAACTCTACGACAACA
ACAACAACTGCACCTCAACCCCAA

>066H03.abd  CHROMAT_FILE: 066H03.abd PHD_FILE: 066H03.abd.phd.1 CHEM: unknown DYE: unknown TIME: Fri Jul 21 08:54:19 2006
GGAAGCGAGGAGATCCAGGAAGCTTCTCAGGTGCTGTCATGTTTGTCTGA
CATGGTCTACTGCACGGTTTGTGCCTGTATGCAGACACAACATAAGGTTG
AAATGGACAAGAGAGATGGCAAGTTTGGTCCTCAACCAATGGCAGTGCCA
CCGTGTGCAGCACATGTCACGGCTAGATCAGCCTTACCCACCAACTGTTG
GATATCCTCCTCCAGTGTATGGGGCAGTTTACGGTCAACCACCTCCTCAG
CAAGCTTATGGTCAACCACCTCCTCAACAAGCTTATGGTCAACCTCCTCC
TCAACAAGGTTATCCAGCTCCTGCCTATCCACCTGCTGGTTATCCTCCTC
CTGGCTATCAGAAGTGATCTTTCGAAGGATTTGGTGCGTCATTCTATTAT
CAAAAGAAAGCTGGAAATGAGTAGACCCCTTGCTGAATGGACTGGGGATT
TGTATAGACCCCTTGCTGAATGGCAGCTATAATTGAAATTGAAAATGTGT
GTGCTGAGATTGTCTGTGTAGAT

>067B10.abd  CHROMAT_FILE: 067B10.abd PHD_FILE: 067B10.abd.phd.1 CHEM: unknown DYE: unknown TIME: Mon Jul 24 15:48:52 2006
CACTTTTAACCATCGCTATGTCAAATCTAATCCTCNGGGAAGTGGAAAAT
GCCACGTGGATGTTAACTGTTTTCAATTGTTTTGGTCAGTACTTCTGTCT
CCATTTTGAAGCATTTCAGCTTGGAATGGCACCCGTATACATGGCATTCC
TTCGGTTTATGGGAGACGAGACAGAGGCACGAAACTACAGCTACAGCCTG
TAAGTAGGGGGAAATGGAAGGAAGCTTATCTGGGTAAGGTACACCCCGAA
GTATAAGAGACAGTCACAGGAAAGTTAGGGATAGCCATGACGGGCTCCTA
ATACAACGTAACATGGCCCTATTCTTCTCCGGTGGGGACAGAAAGGAGCT
CAAGCTACGGGTGACTGGAAGAATATGGAAGGAACAACAGAATCCAGAAG
AAGGAACATGCATTCCCAACCTCTGTAGCTAATTGCTGGGGTTGCATCTC
AAAACCTATTGGGTTTTGTTCTTTCCTATGTGCTGAATCTTTTGGCTAAT
GTTACCACCAAGACTCATAGCTTGTGGTATCGGTGGACATCTGTTACACA
ATAGTGCAAG

>067F12.abd  CHROMAT_FILE: 067F12.abd PHD_FILE: 067F12.abd.phd.1 CHEM: unknown DYE: unknown TIME: Mon Jul 24 15:49:04 2006
GAAATCAAAAAGTAGAGAGCAATGGAGTCCATTNACCCTTGAGAATTACG
TGTTCCCATCAACAATGGTGAATCCTCCTGGCTCTACCCATACTTTTTTC
CTTGCCGGCGCAGGAAATAGAGGTTTGGAAATTGAAGGGAAGTTTGTGAA
GTTCACTGCGTATCGGCGTCTACTTGGAAGAGAGTGCTCTTCCTTTTCTC
GCCGCTAAATGGAAAAGCAAAAGCTCAGAGGAGTTGGCTAATTCACTCGA
CTTTTTCAGGGATATCGTCACAGGTCCCTTTGAGAAATTCACCCGAGTGA
CTATGATCTTGCCTTTGACGGGTAAGCAATACTCAGAGAAGGTGGCAGAA
AATTGTGTTGCCCATTGGAAAGCAATAGGAACCTACACCGATGCAGAGAG
TCAGGCCATTGAAAAGCTCCTCAACATTTTCCAGAATGAAACCTTCCCGC
CGGGTGCCTCCATTCTTTTTACTCAATCACCTGTTGGGGCATTGACGATT
AGCTTCA

>069A09.abd  CHROMAT_FILE: 069A09.abd PHD_FILE: 069A09.abd.phd.1 CHEM: unknown DYE: unknown TIME: Mon Jul 24 15:52:37 2006
GGCAGAAAAGTAATTAAGATGGAGAAGAAGAAAATAATAGGAGTGGTAGC
TATGGCTATGGTGCTCTTCATTCTCTTATCTGTTAACATTGAGATTGTCG
CTGCTCAAGGCGTCAATTGCTATGACTCTTGCAATACTGCATGTGTTGGT
CTTCCACCGAGAGACTACCTGCGTTGCGATCGGAAGTGCCAGATTAGGTG
CGGACCAGATGGCAAAATTGATGCAAACCTGGGATGAAAGTGCCCAAAAA
TAGCAAGCAACCGAGGCTATTATTATAAGGAATTACACAATTTTGTGTAA
TTCACAATAAAATCTTCATAGTTTGAGAAAATAAGCTTTAATTATTACGT
GTATGTTTAATTAGTATGAATTTTTATTGTAAGATGCATTGTATGACATG
TTGGTGGAACTTGATATAATGAAATAAGAGTTACTGTTTCAAAAAAAAAA
AAAAAAAAAAAAAAAAAAA

>069E08.abd  CHROMAT_FILE: 069E08.abd PHD_FILE: 069E08.abd.phd.1 CHEM: unknown DYE: unknown TIME: Mon Jul 24 15:52:49 2006
ATCGATGACAATGTTGAATGTACGGTTAAGTAATTAAAGGGATTATTAGG
GATGCCTAGCAGATATGTTGAAAAGGAAGTATAATACTAAAAGTATAGAT
ACAATCAGAATATTTATACAATCCTAAGGTAAACCGAATAGTATAGAACG
TTGGGAAGTAAAACATTACAGTACCAATAGGAAAGGAAATCAAAAGAGAC
TCTGGAAGTAATGGTGAGTGAAACCAGAATAGCCTAAAATTTTAGTGACA
CACATAGTACTTTGGAATAAGTAGACTCGTACGTATAAAATAATAATTAT
AGGTATCGACCCATAGAAGGTGAAAGTCCTGTATGTGATGAAACTAGAAA
AGTAATTAAGTAATATGAGGACGTCAGCCTTGTATGAATAAGGGGGTACC
ATCCTCCAAGGCTAAGTATAACATATCTAGCGATAGTGAAGAGTAACGTG
AGTGAAAGGTGAAAAGTAAGTAGATGACTAGTGAAATAGAACCTGAACTA
GTAATCCTATAAGCAGTTGGAGTNTTTAGTAAAAATGACAACGTACCTTT
TGCATAATGGGTCAGCGAGTTAGTTTATAGAGCAA

>069H08.abd  CHROMAT_FILE: 069H08.abd PHD_FILE: 069H08.abd.phd.1 CHEM: unknown DYE: unknown TIME: Mon Jul 24 15:52:59 2006
GAATATAACACTGTGGAAGCTGCTGAAAAAGCTGTGGCCATTTTGAATGA
TGAACAGGATTGGAGATTTGGCTTGCGAGTCAAGCTTCTCAAAAAACCAA
ACAAGCCTGGCCAAAATAATAAAGGCTGGAGAGATCCAGATTCTGAGAGG
AATAAGAATGTCCAAGCATCTGATCAGGCAGTTAATGTGAAAAACCATTC
AAGTGAGCATCGTGTTCTTCAGAACAAGCCTGGCCAAAGTAAGAAAGGCG
GGAGCTATCCAGATTCTGATAGGAATACCAATATCCAAGCGTCTGATCTG
GCAGTTAATGAGGAACACCATTCAAATGAGCATCATATTGATTCACAAGA
CGAAGAGGAGGGAGACCATCGATCAAAGGAGACCATTGGGGAGCATGCAC
AAAAGGAGAAAAATGAGCATAGGGTGCAAACTAGAAATCGAAGTCGTGGA
AGAAGAAACAAGCGTGGCACAAACGGACATGGCCATGGAACTACTTCTTA
CAATCATGCGGTTGAACCATCTAAACCTCCTCCTGGTCCAAGAATGCCTG
ATGGAACCAGAGGGTTTGCTATGGGTCGCGGCCGACCTCTTTCTTCATCT
CCAAGCTAATGGTGTNTTGGTCAATGGTTGTGGATNTTGTTGCTATGTCG
TCGATGTGATAA

>070E09.abd  CHROMAT_FILE: 070E09.abd PHD_FILE: 070E09.abd.phd.1 CHEM: unknown DYE: unknown TIME: Mon Jul 24 15:50:17 2006
GATTCTTTCTTGGCTTTAAATTATCACAAGTAAAGTAGTACTTATTAAGT
TTTCAAGTAAGAAAAAATGGGATTTAAAGCATTTGTAGTTCTAAGCTTTG
CTTTGGCTATTTTTGTGTTTATAACCTCAGATGTTGCAGCTAGGGAGTTG
GCTGAGAGCTCCACCAATTCTTTGGAAATCTCAAAGGAATCCGAGAAGAA
AAATGTGGTAAATGACGCCAAGTATCCAGGAGGAGGATATGGAGGGTACC
CTGGAGGCGGTTATGGAGGGTACCCCGGAGGTGGGTACCGAGGGTACCCT
GGAGGCGGGTATGGTGGGTACCCTGGTGGTGGACGTGGACGTGGACGTGG
AGGTTATGGAGGCGAATATTGCCGTTATGGTTGTTGCGGCCGCCGCGATT
ACAATGGCTGCAGGAGGTGCTGCTACGACAAAGGTGAAGCCCTGGTCACT
GAAGCTAAGCCTCACAACTAATTACTATGGAATATGAAGATTCAATGGTG
GCTATATATTGTGTNTTTTTAGTAATAGTTTTGGTGTTGGAAGTATGAAT
AAATGTATCTTTTTCATTTGCCTGTAC

>071B04.abd  CHROMAT_FILE: 071B04.abd PHD_FILE: 071B04.abd.phd.1 CHEM: unknown DYE: unknown TIME: Mon Jul 24 15:52:13 2006
GGGATGAACCGAACGAGGGGTTAAAGTGCCGGAATATACGCTCATCAGAC
ACCACAAAAGGTGTTGGTTCATCTAGACAGCAGGACGGTGGCCATGGAAG
TCGGAATCCGCTAAGGAGTGTGTAACAACTCACCTGCCGAATGAACTAGC
CCTGGAAATGGATGGCGCTCAAGCGTGTTACTTATACCCCTCCGCTGGGG
CAAAATTTACGCCCCAGCGAGTAGGCAGGCGTGGAGGTCCGTGACGAAGC
CTTGGGGGTGACCCCGGGTCGAACGGCCTCTAGTGCAGATCTTGGTGGTA
GTAGCAAATACTCAAATGAGAACTTTGAGGACTGAAGTGGGGAAACGTTC
CGTGTGAACAGCAGTTGGACACGGGTCAATCGATCCTAAGAGATAGGGTA
ATTCCGTTTTAATGTAGGCGCTTGCGCCTCGCCCTCGAAAGGGAAGCCGG
TTAAAATTCCGGCATCTGGATGTGGATTCTCCGCGGCAACGCAACTGAGA
GCGGAGACGTTGGTGGGAG

>071D11.abd  CHROMAT_FILE: 071D11.abd PHD_FILE: 071D11.abd.phd.1 CHEM: unknown DYE: unknown TIME: Mon Jul 24 15:52:21 2006
GACTCTGAAAAATATCTGGCCATTAATAATTTTTTATTAAATTATTAAAT
AAATATCGACAAAGCTAATTTAATCGATAAATATTAATTAAACAATGGCA
AGTTTAACACGTACACTACGACCAGTCTTCAGAACTGTTTACAGTCAAGT
TAGAAATTATGCTGAAGCTGGAAATGAGATGAAATTCACTTTGGCTGGTG
CAAATCAGGTATTCTATGGTCAAGTGAGCATTCGTCAAGTTGATGTACCA
TCATTTTCTGGTTCATTTGGTATTCTTCCAAAGCATGTACCAACACTTGC
TGTATTAAAACCAGGTGTTGTTACTGTTTATGAAGAAAGTGGTGATACTA
AAAAAGTATTTGTTTCATCAGGTACTGTTACCATCAATGAAGACTCCAGT
GTTCAGATTTTGGCTGAAGAAGCACATGCTGTTGAAAGTTTGGATAACTC
AGCTGCTAAAGATATTTTAAACAAAGCACAACAACAATTGAGCTCTGCTT
CATCAGAAAAAGACAAAGCAGAAGCAGCTATTGCTGTTGAAGTTGCTGAA
GCACTTGTATCAGCATCTGCGTAAATAAAAACAAAAATACAATTTATAAA
ATAAAATTCAA

>072D12.abd  CHROMAT_FILE: 072D12.abd PHD_FILE: 072D12.abd.phd.1 CHEM: unknown DYE: unknown TIME: Mon Jul 24 15:51:30 2006
GGTTGTTGGTGATCGTCTGATACAGACATGGCCAATATCACAAGCGTCGG
AGTTATCGGCGCCGGTCAAATGGGTTCCGGTAATCGCCCAACTCGCTGCC
GTCAACGACATCGACGTTTGGCTCTACGATACCGATTCTGAAGCTCTTAT
TAAAACCCAAAATTCTATTTCCAATAATATTCAACGCCTCCTCTCCAAAG
GACAACTCTCTCAGGAAAAAAGTGCTGACGCTGTAAGACGTCTACGGTGT
TCATCCCGCTTGGAAGATTTACATTCAGTTGATTTTGTTGTCGAGGCTAT
TGTGGAATCCGAACAAGTGAAGAAATCTTTATTTTCCAACTTGGATAAGA
TTGTAAAGAGCTCTGCTATTTTGGCTTCTAATACAAGCTCTATATCCATT
ACTCGTCTAGCATCTGCAACGAGCCGATCCTGCCAGGTGATCGGCATGCA
CTTTATGAATCCGCCACCTAT

>073A12.abd  CHROMAT_FILE: 073A12.abd PHD_FILE: 073A12.abd.phd.1 CHEM: unknown DYE: unknown TIME: Mon Jul 24 15:51:46 2006
GATTCTACAACTACCACAAACATTTGAGAATTCTTGAAAAACTTCCTCCA
GCAATCGAAAAACCTAGCAAAATCACTATTTGTTTCACAAAAATGGCCAC
TGTTGAGGAAATTCGTAGGGCACAACGGGCCGAGGGGCCGGCCACCGTGT
TGGCCATTGGAACGGCCAATCCTCCCAACTGTTTTGATCAAAGCACTAGT
CCTGACTATTTTTTTCGTGTCACTAACAGTGAGCATAAAACTGAGCTTAA
GGAGAAGTTTAAGCGCATGTGTGACAGATCAATGATAAAAAGAAGGTACT
TTCACTTAACAGAGGAAATCTTGGCAAAAAATCCTAATTTTTGTGAACAC
AAAGCACCTTCCTTTAATGCTAGGCAAGACATAGCGATTGTTGAAGTACC
AAGACTTGGCCAAAAAGCCGCCGAAAAGGCCATCAAAGAATGGGGTCAGT
CCAAATCCAAGATTACTCATTTGGTCTTTTGCACCACTAGTGGTGTGGAT
ATTCCTGGTGCTGACTATCAACTCACTAAACTTCTTGAACTTAGCCTATT
AGTCAAGCGATACATGATGTACCAACAAGGTTGTTTTGGTGGTGGTGCTG
CTGTCCGATTAGCCAA

>075H10.abd  CHROMAT_FILE: 075H10.abd PHD_FILE: 075H10.abd.phd.1 CHEM: unknown DYE: unknown TIME: Mon Jul 24 15:50:01 2006
AGAGACAGAAATAATATTGTTTCAGCCCAAAAGCATGCAGATTCATCGTC
TAATACTATGGACATTAGCAATCAGAATGCGACAGGTCAATTGCAGATTT
GGGTCCAATCAAACCCAAGAGGGGCAGAAAGATTACCTCCAGGGNATTGT
TAATTCTGAGTCCGACTTCTATCCCCGGAGATTGTGGGGGAAACCTAGTG
AGGACCTACCCAGCAAGCCAAAATATCTGGTAACGTTTACTGTTGGTCTT
AATCAGAAGCATAACATTGATGCTGCTGTAAAGAAGTTCTCTGACGACTT
TACAGTTCTTCTTTTTCACTATGATGGCAAGACGACTGAATGGGATGAAT
TTGAATGGTCAAAACGAGCCATCCACGTGAGTGTTCAGAAACAAACAAAA
TGGTGGTATGCAAAAAGGTTTCTGCATCCGGACATTGTCGCCCCATATGA
CTAT

>076B01.abd  CHROMAT_FILE: 076B01.abd PHD_FILE: 076B01.abd.phd.1 CHEM: unknown DYE: unknown TIME: Mon Jul 24 15:50:55 2006
NGAAGATTTTAGACCCACTAGTAAGCTTGAGAGTCAGGTCTTCCCTGGAG
AACGTTGTTGAGCAGGATGTCAAGGAAAATCCTGTGATGATATACATGAA
AGGTGTGCCAGAGCTTCCTAGATGTGGATTCAGCTCATTGGCTGTCAGAG
TGCTGAAGGAATATAGCGTTCCTATAAGTGCCAGAAATATCTTAGAAGAT
CCCGAGCTTAAGAATGCTGTAAAAGCCTTCAGCCACTGGCCCACATTTCC
ACAAATATTCATCAACGGGGAGTTTATTGGTGGATCGGATATCATCCTGA
ATATGCACCAGAGTGGTGAACTCAAGGAAAAGCTGAAAACTATCGCAGCC
AACCAGGGGAAAGCAGAATGAGATATATTATTGCAGAGAATAGAATAGTT
CTACCAATGTTTGAACTGTTGTAATACTTCAAGCACTAGGTTTGATAGTC
TTTAGGCTTGCGAGCTGTAATANAATAAGCACTTGATTCCATTTGTCATA
TNTTTGTGGAAACGATGAATTGTCTC
